# Supplementary material for: Associations between perceived school climate and close friend support among Chinese high school students: a cross-sectional serial indirect-effect analysis of exercise-related basic psychological needs satisfaction and self-esteem
Source: Front Psychol. 2026 May 25;17:1848230. doi: 10.3389/fpsyg.2026.1848230 (PMC13243018; doi:10.3389/fpsyg.2026.1848230)
Supplement: Supplementary Table 1 — Anonymized questionnaire response dataset used in the analyses, including coded demographic variables and item-level responses for the study scales. [file Table_1.XLSX]

## Sheet: 无标题2
Sex	Age	Grade	SC1	SC2	SC3	SC4	SC5	SC6	SC7	SC8	SC9	SC10	SC11	SC12	BPNSE1	BPNSE2	BPNSE3	BPNSE4	BPNSE5	BPNSE6	BPNSE7	BPNSE8	BPNSE9	BPNSE10	BPNSE11	BPNSE12	SE1	SE2	SE3	SE4	SE5	SE6	SE7	SE8	SE9	SE10	CFS1	CFS2	CFS3	CFS4	CFS5	CFS6	CFS7	CFS8	CFS9	CFS10	CFS11	CFS12
1	3	1	1	1	1	1	1	2	1	1	1	1	1	1	1	1	2	2	2	2	1	2	3	1	1	3	1	5	1	1	5	5	1	5	5	1	1	1	1	2	1	1	1	1	2	1	1	1
2	1	1	1	2	1	1	1	1	1	1	1	3	1	3	3	1	1	1	1	1	1	1	1	1	1	1	1	5	2	1	4	5	1	5	2	2	1	1	1	1	1	1	1	1	1	3	2	3
1	1	2	2	1	1	1	1	3	2	2	1	1	2	1	1	1	2	1	1	1	1	1	2	1	2	2	1	5	1	2	5	4	1	4	4	1	3	2	3	1	2	1	2	2	1	1	1	2
1	4	3	3	3	1	3	2	3	2	2	2	1	1	1	1	3	2	1	2	4	3	2	2	1	1	1	1	5	1	1	5	5	1	5	5	1	1	1	1	1	1	1	2	2	2	1	1	1
2	2	2	1	1	1	1	1	1	1	1	2	1	1	1	1	1	1	1	1	3	3	1	2	2	1	2	1	5	1	1	5	5	1	5	5	1	1	3	1	1	3	1	4	2	2	3	4	3
1	2	2	3	2	1	3	2	4	1	1	1	1	1	1	2	1	2	3	2	2	1	1	1	1	1	1	1	4	2	1	5	3	1	5	5	1	1	1	2	2	1	1	1	1	1	3	2	3
2	4	1	1	1	1	1	1	1	2	1	2	3	2	2	1	1	1	2	4	3	3	2	1	1	1	1	1	4	3	2	4	4	1	4	5	3	1	1	1	1	1	1	2	2	1	1	1	1
1	3	1	1	2	1	1	1	1	3	1	2	1	1	1	1	1	3	2	1	2	1	1	3	1	1	1	1	5	2	2	5	4	1	5	4	1	1	1	1	2	1	1	1	3	1	3	3	4
2	2	3	3	2	2	2	1	3	2	2	1	2	2	1	2	2	3	3	1	1	1	1	2	1	1	2	1	5	1	1	5	3	1	5	5	2	1	1	1	2	2	1	1	1	1	3	3	3
2	2	2	1	1	1	1	1	1	1	3	1	1	3	2	5	1	2	1	2	1	2	2	1	1	1	1	2	5	1	1	5	5	1	5	5	1	3	1	2	2	2	1	3	1	2	1	2	2
2	2	1	3	1	2	2	1	2	4	1	2	1	2	2	1	1	1	1	1	1	1	1	3	1	2	1	1	5	2	1	5	4	1	4	4	1	1	1	3	3	1	2	4	2	1	2	2	3
1	4	1	5	1	3	2	2	3	3	3	2	3	4	4	2	1	2	1	2	2	2	1	3	1	1	2	2	5	2	1	4	4	1	5	5	1	1	1	2	1	1	1	1	1	1	1	1	1
1	1	1	1	1	1	2	1	1	1	1	1	1	1	1	2	3	4	4	1	1	1	2	2	2	3	1	1	4	2	2	4	5	1	4	4	3	1	1	1	2	2	2	1	1	1	3	3	2
1	2	2	1	1	1	1	1	1	1	1	1	2	4	2	1	1	2	1	1	2	1	1	2	2	2	3	1	5	2	2	5	3	1	5	4	2	1	1	1	3	3	3	4	2	4	2	1	2
1	3	3	1	1	1	3	3	4	4	3	2	1	1	1	1	1	2	1	1	1	1	1	3	2	4	3	1	5	1	2	5	5	2	5	5	1	3	1	1	3	4	4	1	1	2	1	2	3
2	3	3	3	2	1	4	2	2	1	1	1	3	3	4	2	1	2	2	3	2	3	1	2	3	2	2	1	5	2	1	5	4	1	4	5	1	3	2	1	2	2	1	1	1	1	1	2	2
1	3	1	1	3	4	1	1	1	2	1	1	2	5	5	4	2	3	2	2	2	2	1	1	1	3	2	1	4	1	1	3	5	1	4	5	1	1	1	3	3	1	4	1	1	1	1	3	1
1	3	1	3	2	1	4	3	4	1	1	2	1	2	1	1	1	2	2	2	1	2	2	3	1	1	1	1	5	3	2	5	4	2	3	5	1	1	2	1	3	2	3	2	1	1	3	1	2
2	1	3	2	1	1	3	1	2	2	2	2	1	1	2	1	1	1	2	2	1	1	1	2	1	1	1	1	5	1	3	5	2	1	4	5	2	1	1	2	5	3	3	3	3	2	1	3	2
2	1	1	4	5	3	3	1	3	2	3	2	3	5	2	1	1	2	2	4	3	3	2	3	1	1	1	1	5	1	1	5	5	1	5	5	1	1	2	2	2	1	1	1	2	1	1	2	3
2	1	3	2	1	1	3	2	2	1	1	1	1	2	1	2	1	2	3	2	4	2	3	4	3	4	4	2	4	2	2	5	3	2	4	4	1	1	1	1	2	1	1	2	1	1	1	2	2
1	3	1	5	3	4	3	2	5	4	3	3	2	3	1	1	1	1	2	2	3	3	1	2	2	2	1	1	5	2	1	5	4	1	5	5	2	1	1	1	3	2	1	1	1	2	2	1	2
1	3	2	3	1	1	3	1	3	1	1	2	1	3	3	2	2	3	3	4	3	1	2	2	2	1	1	1	5	1	1	5	5	1	5	5	1	3	2	3	2	3	2	2	1	1	3	3	3
1	3	1	1	1	1	1	2	2	1	1	1	2	2	2	1	1	1	1	4	5	2	3	2	2	2	2	2	4	2	2	4	3	3	4	3	2	2	1	1	2	1	1	1	1	1	2	3	4
1	2	1	4	1	2	2	2	4	2	1	2	1	2	2	1	1	2	1	4	2	2	1	1	1	1	1	1	5	3	2	5	3	2	5	3	2	2	1	1	2	1	1	2	3	2	1	5	4
2	3	3	2	1	1	4	3	3	2	1	2	2	3	4	2	2	2	1	1	2	1	1	3	2	3	3	1	5	1	2	4	2	2	4	5	1	1	1	1	2	1	1	2	2	1	2	2	4
2	3	1	2	1	1	2	2	3	1	1	1	2	2	3	1	1	2	1	2	3	1	2	3	2	3	2	1	5	2	1	5	5	1	5	4	1	4	1	4	3	2	3	2	3	2	3	3	3
1	2	2	1	1	1	2	3	3	1	1	1	1	2	1	3	1	5	4	3	3	2	3	4	2	3	2	1	5	2	2	5	4	1	5	4	2	3	2	2	3	1	2	1	2	2	1	1	2
2	3	1	3	2	2	4	3	4	3	1	1	2	1	2	2	1	3	3	4	3	1	3	4	1	3	1	1	5	1	2	5	4	1	4	4	1	1	1	2	4	1	3	1	1	1	1	1	1
1	3	3	3	1	1	1	1	1	1	1	2	1	2	4	1	1	2	4	2	2	2	2	2	3	1	1	1	4	2	3	5	3	3	4	4	3	2	1	2	1	1	2	2	2	2	2	1	3
1	2	2	4	3	3	1	1	1	1	1	1	1	1	1	3	1	4	3	5	4	3	2	4	2	2	2	2	5	4	3	5	3	2	4	4	2	1	1	1	2	1	1	1	1	1	1	1	1
2	3	3	3	2	1	3	5	4	1	1	1	5	4	5	2	3	4	1	1	1	1	1	3	4	2	3	1	5	2	1	5	5	1	4	5	1	3	1	2	1	1	1	1	1	1	2	3	3
2	3	1	4	2	1	1	1	2	5	4	3	2	3	3	1	1	2	3	2	2	1	1	4	3	3	2	1	5	1	1	4	5	1	5	5	1	2	2	3	3	3	1	4	3	2	2	2	2
1	3	1	2	1	1	4	1	4	3	2	4	2	2	3	2	2	2	3	3	3	3	3	5	4	3	3	1	5	1	1	5	4	1	5	5	1	2	1	1	2	1	1	1	1	1	2	4	2
2	2	2	3	1	1	2	2	3	1	1	1	1	1	1	2	2	3	3	1	2	1	1	4	2	3	3	1	5	3	2	5	4	1	4	4	2	4	3	4	4	3	3	3	2	1	2	3	2
2	1	1	2	1	2	4	3	3	3	3	1	3	1	4	1	1	2	2	3	4	2	2	4	3	1	2	1	5	2	3	5	4	1	4	5	2	1	1	1	3	1	2	1	1	2	1	4	3
1	2	2	2	3	2	3	2	3	3	2	2	2	3	2	3	1	2	1	3	1	2	1	1	1	2	2	1	4	1	1	4	3	2	5	5	2	3	2	3	3	2	2	4	3	3	4	2	2
1	4	2	1	1	1	4	5	4	1	3	3	4	3	2	2	2	3	1	1	1	1	1	4	2	3	3	1	5	1	1	5	5	1	4	5	1	1	1	5	3	1	4	1	2	3	1	4	3
1	2	1	3	1	2	2	1	1	1	2	1	3	4	3	3	2	4	3	3	2	3	2	3	2	2	3	3	4	3	1	4	4	3	3	4	2	1	1	1	3	3	3	1	2	1	1	1	1
2	2	2	3	4	3	4	3	2	5	3	1	5	3	3	2	2	3	4	2	3	2	2	2	1	2	2	1	5	1	1	5	5	1	5	5	1	2	1	2	4	2	2	2	2	1	3	3	3
1	1	3	1	1	2	2	2	3	2	3	2	2	1	2	2	2	3	3	2	2	1	3	2	3	1	1	2	5	3	2	4	4	3	5	4	2	2	1	1	5	2	3	3	3	3	2	4	3
1	1	2	3	2	1	4	3	4	4	1	1	4	3	4	3	2	4	4	3	2	1	3	3	3	3	1	1	5	2	2	5	4	1	5	4	1	1	1	1	4	3	3	1	2	2	2	3	2
1	2	1	3	2	1	1	1	3	4	4	1	5	2	3	1	2	1	2	3	3	2	3	4	3	4	2	2	4	1	2	5	4	1	5	5	1	1	1	1	3	2	2	3	2	2	3	2	2
2	3	1	1	1	1	1	1	1	1	1	1	1	1	3	4	5	4	5	3	3	3	3	3	3	2	3	1	5	2	1	5	4	3	4	5	1	5	2	3	3	2	1	4	2	2	1	4	2
1	1	2	2	1	1	3	3	5	1	3	3	2	2	2	1	2	3	4	3	5	3	5	4	2	4	4	1	5	2	1	4	3	2	5	4	1	2	1	1	2	3	2	1	1	1	2	1	2
1	1	1	4	3	4	3	3	4	2	1	2	3	1	3	4	4	3	5	3	2	1	2	3	3	3	4	1	5	2	1	5	5	1	5	4	2	3	1	1	2	1	1	1	1	1	1	2	1
2	1	1	3	3	3	1	2	1	2	1	2	2	1	1	1	2	1	4	2	4	5	3	4	2	4	4	1	5	2	1	5	3	2	3	4	1	4	3	4	3	2	1	2	1	2	1	2	1
2	2	1	4	2	2	5	3	5	1	1	2	1	4	3	1	1	1	1	1	1	1	1	1	1	1	1	1	5	3	3	3	4	3	3	3	2	3	2	2	4	4	3	1	2	2	2	3	2
2	3	1	5	5	3	3	2	4	3	3	2	3	3	1	3	1	3	4	3	3	2	3	3	1	2	1	2	5	4	3	5	3	1	5	5	1	2	2	2	2	2	2	1	2	2	1	2	2
1	2	2	3	2	1	3	2	5	2	1	2	3	1	3	3	1	2	3	5	4	4	4	2	2	1	2	2	5	1	2	5	1	1	5	4	1	2	2	3	2	3	2	1	1	2	1	1	3
2	2	2	2	1	1	3	2	4	2	1	1	2	2	3	3	2	3	4	3	4	4	2	4	4	3	4	1	5	1	2	5	3	2	4	5	1	2	1	1	3	2	1	2	4	3	1	1	3
1	2	2	2	1	3	2	1	3	2	3	1	2	1	3	2	2	2	2	5	5	5	3	4	1	3	2	1	5	3	1	4	4	1	5	4	1	3	1	1	3	3	3	2	1	2	3	2	3
2	1	1	2	1	2	2	1	2	2	5	2	1	1	1	2	1	2	1	4	3	1	3	2	1	2	3	1	5	3	3	4	2	1	3	4	2	3	2	4	3	1	1	4	3	3	3	3	4
1	2	2	1	1	2	3	5	3	3	3	1	2	1	1	2	1	1	3	2	2	1	2	4	3	3	2	3	5	3	3	4	2	4	4	4	2	3	2	1	4	2	3	2	1	1	3	3	1
1	1	1	2	3	3	2	2	1	3	3	3	2	3	2	3	2	3	1	2	4	2	3	3	2	2	1	1	5	3	2	5	3	1	5	5	1	2	1	3	2	2	3	2	3	1	4	4	3
2	1	3	3	1	3	3	2	1	3	2	3	1	4	3	4	1	4	4	4	3	3	3	2	1	3	3	1	5	1	2	5	4	1	5	4	1	4	2	4	3	1	1	2	1	3	4	3	1
1	1	2	2	1	1	3	1	3	1	1	1	1	1	1	3	3	3	3	1	1	2	1	3	4	3	2	3	4	4	4	3	3	3	3	3	3	1	2	1	2	1	1	2	2	2	2	5	2
2	1	2	2	2	1	2	3	3	1	1	1	2	1	2	3	4	3	4	4	2	3	1	4	3	2	1	2	5	3	2	5	3	2	3	4	3	2	2	1	3	3	3	2	1	1	2	2	4
1	1	1	5	3	2	4	2	4	1	2	1	4	4	3	1	2	2	3	1	2	1	2	3	1	2	1	3	3	2	3	3	2	2	4	4	3	1	2	1	2	2	1	1	1	2	3	4	3
2	2	3	1	1	1	1	1	1	1	2	3	1	1	1	2	2	2	2	4	2	2	3	3	2	2	3	3	4	3	2	3	3	1	2	2	4	1	1	2	3	1	1	1	2	1	4	3	4
1	2	2	2	3	2	2	2	2	2	1	1	2	2	3	3	2	2	3	1	3	3	1	4	2	4	2	3	4	1	2	5	3	2	4	4	2	2	2	2	3	3	1	4	4	4	1	2	4
1	3	1	3	3	4	5	4	4	4	2	3	5	3	4	2	1	2	2	1	1	1	1	2	1	2	3	1	4	2	2	5	4	2	5	3	3	2	1	3	2	3	1	3	2	2	2	2	2
1	2	2	4	1	1	3	1	2	1	1	2	2	1	1	3	1	4	4	2	3	2	2	4	1	1	2	2	5	4	1	4	4	2	4	4	2	1	2	2	3	3	3	2	3	3	5	5	5
2	1	2	1	1	1	3	2	2	2	1	2	3	5	3	2	2	2	4	4	2	2	2	1	1	1	1	3	3	4	3	4	3	2	4	3	2	2	1	2	3	2	3	1	1	2	2	3	2
2	2	2	5	4	3	5	5	5	3	1	3	4	4	4	1	1	1	1	2	1	2	2	3	1	2	1	2	4	3	2	5	4	2	5	5	2	3	3	4	2	2	2	2	1	1	4	2	3
1	2	3	3	3	4	4	3	4	4	5	4	2	3	2	3	2	3	2	1	1	2	1	4	3	2	1	1	5	1	2	5	2	1	5	4	2	4	3	4	2	3	1	3	3	1	2	1	1
2	1	1	2	2	1	2	1	1	1	3	2	3	3	2	1	1	2	1	3	1	1	1	4	1	3	3	3	4	2	3	4	3	3	5	3	2	3	4	2	4	4	3	4	3	5	2	2	2
1	3	3	1	1	1	2	1	3	4	1	1	1	1	1	2	2	5	3	4	3	5	3	5	5	3	4	1	5	3	2	5	4	3	4	4	2	1	1	2	4	4	2	4	3	3	1	1	2
2	3	2	2	2	2	3	4	4	2	1	3	1	1	3	2	1	2	3	2	1	1	1	4	2	2	2	3	2	4	3	3	3	2	3	2	2	2	1	3	2	1	1	3	3	2	1	3	3
1	2	1	4	3	2	3	2	3	1	2	1	2	2	2	1	1	1	1	2	4	3	2	2	1	3	1	3	3	3	3	3	4	3	4	3	4	2	1	1	5	3	3	4	1	2	2	3	3
1	4	2	4	4	3	2	1	3	2	2	1	3	2	3	2	1	3	3	5	3	4	4	3	2	2	3	2	4	2	1	5	3	1	5	5	2	4	2	3	3	2	1	3	1	3	1	2	2
1	2	2	2	2	1	2	1	2	2	1	1	3	2	2	1	1	4	2	1	2	1	3	2	2	2	2	3	4	2	4	3	3	2	3	3	3	2	4	4	3	1	3	2	1	3	3	3	3
2	1	2	2	1	1	3	2	4	4	4	2	3	3	2	2	1	4	2	4	3	2	2	4	3	2	2	1	5	2	1	5	5	1	5	5	1	2	1	2	3	3	5	4	2	2	4	5	5
1	4	3	2	1	1	3	4	4	2	1	1	2	2	2	1	1	1	1	4	3	5	5	5	3	3	3	2	4	4	4	5	5	1	4	4	3	1	1	3	3	1	2	3	3	3	1	2	2
1	3	1	1	1	1	2	3	2	1	1	1	2	2	3	2	3	3	3	3	3	4	4	5	1	3	1	3	5	3	3	5	3	4	5	4	2	1	3	4	2	3	2	2	1	3	2	3	2
2	2	3	4	3	1	2	1	4	3	4	1	5	4	2	4	4	4	5	4	4	4	4	2	2	4	1	1	4	1	2	5	5	1	3	5	1	1	1	2	2	1	1	3	1	1	1	3	2
1	2	1	1	1	1	1	2	1	2	2	1	2	2	1	3	1	3	3	4	3	5	2	3	2	2	3	2	4	3	1	5	3	2	4	4	2	5	2	2	3	2	2	5	4	3	4	4	4
2	1	2	5	3	4	5	3	5	1	2	1	2	3	3	1	1	1	1	2	2	2	1	1	1	1	1	2	5	3	4	3	2	1	2	4	3	3	2	3	4	3	3	3	2	3	2	4	3
1	2	1	3	1	1	3	3	3	3	4	3	3	2	4	1	1	1	1	3	4	2	2	2	1	3	2	1	4	3	2	5	3	2	4	3	2	4	2	3	2	4	3	3	3	2	3	3	3
1	1	2	4	4	3	4	4	5	1	2	1	3	2	1	1	1	2	1	1	1	1	1	4	1	2	3	1	5	2	2	5	3	1	4	4	2	3	2	5	5	5	5	2	1	2	3	4	3
1	3	3	2	1	1	2	2	2	3	1	2	2	1	2	1	1	2	4	5	5	5	4	3	3	3	4	3	3	2	4	4	2	2	3	3	1	1	1	1	3	3	3	3	1	2	1	2	1
1	4	1	1	1	1	3	3	1	3	2	1	4	3	4	2	3	3	2	4	1	2	3	3	3	3	2	3	4	4	2	3	3	3	3	4	3	3	4	4	3	2	1	1	1	1	3	3	1
1	1	1	2	1	1	3	2	2	2	2	2	1	1	1	2	2	4	4	3	2	2	3	3	2	2	1	2	4	2	3	3	3	1	4	3	1	3	2	5	3	3	3	1	2	3	3	5	4
1	3	2	2	1	1	3	1	1	3	1	2	2	2	3	1	1	4	2	4	3	4	4	5	3	4	3	1	5	3	3	3	4	3	3	4	3	4	2	1	3	2	2	3	2	2	1	1	3
1	1	1	2	2	2	3	1	2	3	2	3	1	2	1	4	5	5	5	4	3	3	1	3	3	3	2	2	4	3	2	4	3	2	4	5	3	1	1	1	2	1	1	1	3	2	4	3	3
1	1	3	3	1	1	3	2	2	3	2	2	3	1	2	3	5	2	4	2	4	2	3	3	4	2	3	1	4	3	2	5	4	4	5	3	2	3	1	2	4	5	3	3	2	2	3	3	1
2	3	2	3	2	2	4	3	2	1	1	1	1	1	3	2	2	3	5	4	3	3	3	3	1	2	1	1	4	2	3	5	5	2	5	5	2	5	5	4	3	2	3	1	2	2	3	5	4
2	1	1	1	1	1	4	2	3	1	1	1	3	3	3	2	1	4	5	4	5	5	3	4	5	5	5	1	5	3	1	5	3	1	5	4	2	2	1	2	2	2	1	4	2	2	2	1	2
1	1	1	1	1	1	1	2	2	4	2	3	3	3	3	1	2	3	2	4	3	2	3	3	1	1	1	1	5	1	1	5	5	1	5	5	1	4	3	3	5	5	3	5	4	3	4	3	4
1	3	1	3	1	1	3	3	4	2	4	2	3	1	1	1	1	3	2	2	2	3	3	2	2	2	1	2	5	2	2	5	2	3	4	3	1	3	3	3	5	3	2	5	5	4	4	2	3
2	1	2	1	1	1	2	3	2	4	1	2	3	3	3	3	1	3	2	2	3	3	2	5	3	4	4	2	5	3	3	4	3	1	4	4	3	3	1	2	2	3	3	3	2	3	2	3	3
2	3	2	1	1	2	4	2	4	3	3	1	2	2	3	4	1	4	4	3	3	3	3	3	2	1	1	3	4	3	3	5	3	3	4	3	3	3	3	4	3	2	1	1	1	2	1	3	2
1	4	1	4	4	2	4	3	2	4	4	4	5	5	4	1	1	1	2	3	2	2	2	1	1	2	1	1	2	1	3	4	5	2	3	5	3	2	1	2	2	3	2	1	1	4	3	2	3
1	2	2	1	1	1	2	3	2	1	1	1	1	2	1	2	2	4	3	2	3	2	2	4	4	1	2	3	4	3	4	3	3	4	2	4	1	4	3	2	2	3	2	2	3	4	3	4	3
1	3	1	2	2	2	4	2	3	1	1	2	2	1	1	3	1	3	3	2	2	2	3	3	1	1	1	1	3	3	2	4	3	3	4	3	2	3	3	3	5	4	5	1	3	2	3	1	2
1	2	2	3	1	1	1	1	2	2	1	1	1	1	2	3	3	3	5	2	1	2	1	2	2	3	1	4	1	5	3	1	1	4	1	2	5	2	1	1	1	1	2	3	1	3	2	1	2
1	1	3	4	2	2	1	1	1	3	3	2	2	3	2	1	1	3	1	4	5	4	5	3	1	1	1	2	3	3	4	2	1	3	2	3	3	1	1	2	4	1	1	4	1	2	2	3	2
1	1	3	1	1	1	3	2	2	1	1	1	2	2	2	3	2	4	3	5	5	5	5	4	3	2	2	1	5	3	2	5	3	2	5	5	1	3	1	3	5	3	2	1	2	1	4	5	5
1	1	1	4	5	1	2	1	2	3	1	1	2	3	2	1	1	4	1	3	3	2	1	2	1	3	2	2	4	2	2	3	3	2	5	4	2	4	2	4	3	3	2	5	4	3	4	4	2
2	2	1	4	2	4	1	1	2	1	1	1	2	4	3	4	4	2	3	3	3	4	3	3	2	2	2	1	5	3	2	5	3	3	5	4	2	1	2	1	4	5	2	4	4	4	2	3	3
1	1	2	4	1	2	3	1	3	3	3	3	3	2	3	3	3	4	4	4	3	2	2	2	2	3	3	1	5	2	1	5	5	2	4	5	2	3	2	2	3	2	2	3	3	1	5	5	5
1	2	1	4	2	2	2	4	1	4	2	2	2	4	4	3	1	1	2	3	2	1	2	2	3	2	3	2	5	3	2	5	3	1	4	5	3	3	3	4	4	3	3	4	4	4	2	4	4
2	3	2	1	1	1	4	3	4	2	1	2	1	4	3	3	2	3	4	4	3	3	3	4	4	3	2	2	4	4	3	4	3	3	4	3	3	3	1	1	2	2	2	3	2	3	1	3	2
1	3	3	5	3	3	2	5	5	4	4	4	3	5	3	1	2	1	2	4	3	2	2	1	1	1	2	1	5	1	2	3	3	1	4	5	3	5	2	4	1	1	2	4	1	2	1	1	4
2	2	1	3	1	1	2	1	2	4	3	2	1	1	2	3	1	3	2	3	4	3	4	5	3	1	1	1	5	2	3	5	3	3	4	4	3	4	3	4	3	3	1	3	3	2	5	5	5
2	1	1	3	3	4	3	2	2	1	1	1	2	2	4	2	2	3	3	4	3	3	3	4	4	2	4	3	3	3	2	4	4	2	4	4	3	2	2	2	5	2	2	2	2	2	3	1	3
2	2	1	2	1	2	3	2	3	5	4	3	2	3	3	2	3	3	4	2	2	1	3	3	4	3	2	3	4	3	3	4	2	3	3	4	3	2	1	2	2	4	2	2	2	1	3	2	2
1	2	1	3	1	3	3	5	2	3	3	4	4	2	2	2	3	3	3	1	1	2	2	3	2	3	3	4	3	3	2	4	2	2	3	4	3	4	2	2	1	2	1	2	3	2	2	4	3
2	1	1	3	3	2	3	2	2	1	1	1	5	4	3	1	1	1	2	3	4	4	3	3	3	3	2	3	2	3	3	4	2	1	4	2	3	2	3	2	1	1	1	2	2	1	3	2	4
1	1	1	5	3	3	2	1	1	2	1	1	2	1	3	3	3	3	5	5	4	3	2	5	4	5	3	2	5	3	2	5	2	2	4	5	1	4	4	3	2	1	1	2	1	1	4	3	4
1	2	1	1	1	1	3	4	4	4	2	4	2	2	3	2	2	2	4	5	3	4	3	4	1	3	3	3	3	3	4	4	2	2	4	4	2	1	1	2	4	3	3	1	1	1	2	3	2
1	1	1	3	4	5	3	2	4	3	4	5	2	2	2	1	2	3	1	5	4	5	3	5	1	4	4	2	4	3	2	2	5	2	3	4	2	2	1	1	2	1	5	1	1	1	2	2	3
2	3	1	3	2	1	2	3	4	4	5	4	3	4	3	2	2	2	3	3	3	2	2	4	1	2	2	3	3	3	2	4	3	3	4	4	3	1	1	2	2	3	1	2	3	3	2	3	4
1	2	1	4	4	2	2	1	2	1	1	1	3	4	3	2	1	2	3	4	3	3	3	2	1	2	1	2	5	3	1	4	2	2	4	4	3	1	1	3	3	3	3	5	4	4	3	3	3
1	3	1	4	3	4	2	3	3	2	2	2	2	3	2	2	2	3	4	3	5	2	3	1	1	2	1	1	4	3	2	5	4	3	5	3	1	2	2	3	5	3	5	4	1	3	3	3	3
1	2	2	1	1	1	3	1	1	3	1	3	4	3	3	2	1	3	2	4	1	2	2	3	3	2	4	1	4	3	3	5	4	1	4	5	2	4	4	3	4	3	4	3	4	5	5	4	4
1	1	1	4	3	3	5	5	5	5	5	5	4	1	2	2	3	3	4	3	2	2	2	3	3	3	3	1	5	3	2	4	4	2	3	4	1	2	1	2	3	1	1	1	1	1	3	3	2
2	1	1	1	2	2	3	2	2	5	2	3	4	3	4	2	1	2	3	5	5	3	3	3	3	3	4	1	3	1	2	3	3	1	5	5	2	2	3	1	3	4	2	1	1	1	5	4	5
2	2	2	2	2	2	1	1	1	1	2	1	1	1	1	3	3	3	3	2	2	2	1	5	4	4	5	2	4	3	3	5	3	2	3	3	4	4	3	4	4	3	1	1	1	2	3	3	4
1	3	1	2	1	2	2	4	3	2	1	2	1	3	3	3	5	2	3	5	5	5	3	4	2	3	2	3	4	2	2	4	4	2	4	3	3	2	1	1	5	3	3	4	1	3	2	2	3
2	1	1	2	2	2	3	3	4	5	5	3	2	1	3	1	2	2	2	3	1	3	2	5	3	3	2	2	4	2	4	5	5	2	2	3	2	3	1	1	3	3	2	1	2	1	4	4	4
1	1	2	4	4	3	2	2	3	4	1	1	4	3	4	2	3	4	3	4	4	2	3	5	2	4	4	2	4	2	3	5	5	2	4	5	1	3	3	2	3	3	2	3	3	3	1	2	3
1	1	1	3	2	2	3	3	4	1	1	1	3	5	2	3	2	4	3	5	5	2	5	3	2	3	3	2	2	2	2	5	2	2	3	3	2	2	3	2	2	1	2	2	2	1	3	3	2
1	4	2	4	1	2	3	1	2	3	1	2	3	3	5	1	3	2	3	3	4	2	3	3	1	2	1	3	4	2	4	5	2	2	2	4	2	3	3	4	4	4	2	4	4	2	2	2	3
1	4	1	5	3	3	4	3	3	2	1	1	5	4	5	3	4	3	3	4	5	5	5	2	2	2	3	3	5	3	2	5	3	2	3	5	3	1	2	1	2	2	2	1	1	1	3	1	3
1	1	1	2	2	2	3	2	2	1	2	2	2	2	4	2	3	3	4	3	2	4	1	3	2	1	1	2	4	4	4	5	3	2	4	4	2	4	2	2	3	2	2	3	4	4	3	4	3
1	2	1	4	2	2	2	2	3	2	2	3	3	1	3	3	3	1	3	5	4	3	4	5	4	3	2	4	4	2	1	5	4	1	5	3	2	1	2	4	1	2	2	3	4	3	2	4	4
2	1	1	4	4	1	3	3	4	1	1	1	2	2	2	2	2	2	3	3	3	2	1	5	4	4	3	2	5	4	3	5	3	2	5	4	3	2	2	2	4	4	4	1	1	2	5	5	4
1	2	1	4	3	3	1	3	1	4	5	4	3	5	4	4	3	4	5	2	3	3	2	3	1	2	3	3	4	2	2	5	5	2	5	4	3	3	3	1	3	2	4	1	1	2	1	2	3
1	4	1	3	1	1	4	2	3	3	2	3	1	1	1	2	2	2	2	3	4	4	4	3	3	5	5	1	5	1	2	5	5	1	3	4	2	5	2	3	3	2	5	3	5	4	2	3	2
2	4	1	3	1	1	3	2	2	2	2	4	1	2	2	5	4	5	5	3	3	4	2	3	3	3	3	2	3	4	1	5	5	3	5	4	1	1	2	3	5	3	1	4	3	4	3	4	2
1	1	1	3	1	3	1	2	3	1	1	1	2	1	1	4	5	4	4	5	3	5	4	4	4	3	2	1	5	1	2	3	4	2	5	5	2	1	2	2	4	3	2	4	3	2	4	5	4
2	3	1	2	3	2	5	3	4	2	3	1	4	3	3	1	1	1	4	1	2	2	3	5	3	3	3	1	3	3	3	3	3	2	5	5	1	2	2	4	4	3	3	2	3	2	4	4	4
1	1	2	4	4	3	2	1	2	3	1	2	1	2	2	2	3	3	3	5	4	3	2	2	1	1	1	1	5	3	3	5	2	2	3	2	2	4	4	3	3	2	2	5	3	4	2	3	3
1	4	2	4	1	3	3	3	4	2	3	2	1	1	2	3	1	2	2	3	3	1	3	3	1	1	1	2	4	5	3	5	3	3	4	4	2	3	1	3	3	5	3	3	4	4	4	5	5
2	2	1	3	3	4	5	4	5	1	2	2	1	4	4	1	1	4	2	2	2	2	2	3	2	3	1	3	4	4	3	5	2	2	2	3	4	2	2	3	4	3	3	2	1	1	1	2	2
2	1	1	1	1	1	2	3	3	3	2	3	2	3	3	2	3	3	3	4	4	4	3	3	2	3	1	2	3	3	3	4	3	4	4	4	2	3	1	3	4	3	4	1	1	2	2	5	4
1	2	3	5	4	4	4	5	4	2	2	2	4	4	4	2	2	3	5	1	2	2	2	3	1	1	1	1	4	3	4	3	3	2	4	4	3	3	1	3	3	3	3	1	2	2	3	3	4
1	1	2	2	1	1	5	5	4	3	3	2	1	4	1	2	4	1	1	2	2	3	3	1	2	4	2	1	5	1	2	3	5	1	4	4	3	4	3	2	4	3	4	5	4	5	5	4	5
2	1	3	4	3	3	3	3	3	5	3	3	5	4	5	4	3	5	4	3	3	1	3	3	2	2	2	1	5	3	2	5	3	1	4	3	3	1	1	1	4	4	3	2	3	3	1	1	3
1	4	1	3	2	2	4	3	4	3	5	1	2	4	4	2	4	3	4	4	4	3	4	4	5	4	5	1	5	4	1	5	3	2	4	3	1	3	1	3	3	2	1	1	2	1	3	1	2
1	3	2	3	1	1	3	4	3	3	2	3	3	2	4	3	1	3	3	2	2	3	2	4	4	4	3	2	3	2	4	5	2	3	2	5	3	2	2	4	2	3	2	3	2	2	4	3	3
1	4	1	4	3	3	2	1	2	3	4	2	5	2	3	1	1	1	1	1	1	1	1	1	1	1	1	4	2	3	5	2	2	5	1	2	4	3	1	2	1	1	2	1	1	4	5	5	5
1	1	1	4	2	2	3	1	3	2	1	1	2	1	1	3	2	2	4	5	5	5	5	4	1	3	2	3	4	4	4	5	4	3	3	3	4	1	2	2	3	2	2	4	2	3	2	2	3
1	4	1	5	3	4	4	5	5	4	4	3	4	4	4	3	2	3	2	1	2	1	2	3	3	4	3	2	5	2	1	5	5	1	3	4	2	3	2	1	5	1	2	2	1	3	4	3	3
1	1	3	3	1	2	2	1	1	3	3	2	2	2	3	3	3	3	4	5	3	3	3	5	5	4	3	2	4	3	3	1	2	3	3	3	4	3	3	1	2	2	1	3	1	2	2	3	1
1	3	1	4	2	4	4	1	4	3	1	2	5	3	5	3	3	4	5	2	2	2	3	1	1	1	1	5	3	3	2	3	3	4	4	4	2	2	2	3	4	2	2	3	1	1	2	1	3
2	3	1	4	3	1	2	1	2	2	4	3	4	4	4	1	2	1	2	3	4	3	3	3	3	3	3	2	4	2	1	5	3	3	4	3	2	2	1	2	5	5	3	4	4	3	4	3	3
2	3	1	3	2	1	4	4	5	3	1	2	4	3	3	2	1	2	1	2	3	2	3	1	2	1	1	3	5	3	4	2	3	3	2	2	3	3	4	2	1	2	3	3	2	2	2	5	3
1	1	3	5	3	4	4	3	2	3	3	1	2	3	3	2	2	2	2	3	3	4	2	3	3	3	1	3	4	3	4	3	4	3	4	3	3	2	2	3	2	1	2	1	1	2	4	4	3
1	1	1	4	2	3	3	3	5	1	3	1	3	3	1	1	1	2	2	4	5	4	4	3	1	1	2	1	4	3	3	5	3	1	4	5	3	4	5	5	4	1	2	4	4	4	4	4	3
1	1	1	3	2	4	4	4	3	3	1	2	3	4	3	3	2	4	5	1	1	1	1	3	5	3	2	1	5	3	2	4	4	1	4	4	3	2	2	1	3	2	5	4	3	4	4	2	5
2	2	1	3	1	3	4	2	4	3	2	1	4	4	3	3	1	4	2	3	3	4	4	4	3	3	2	1	5	3	3	3	2	2	5	4	1	4	3	3	4	2	2	2	2	1	4	3	3
2	1	2	1	1	2	3	1	2	1	1	2	1	1	1	2	1	2	1	3	1	2	1	1	3	3	3	3	2	4	4	4	2	5	2	1	4	5	5	5	1	3	2	5	5	5	4	1	3
1	3	1	3	2	3	3	2	3	2	2	1	3	3	4	3	4	4	3	2	4	3	2	4	5	4	5	1	4	1	2	5	3	1	4	4	3	2	1	1	5	4	4	3	2	2	3	4	5
2	2	1	2	1	1	4	3	3	2	2	2	1	2	2	3	5	4	4	4	2	1	3	3	2	1	2	2	4	4	3	4	3	4	1	2	3	4	1	3	3	3	1	2	2	3	3	5	3
2	1	3	4	4	2	5	5	5	3	2	2	2	3	2	1	1	1	2	3	3	3	1	3	1	1	1	1	3	4	3	3	2	3	3	3	3	3	3	2	3	4	4	3	3	1	5	4	3
2	1	2	5	1	2	1	2	2	1	1	1	2	3	2	2	3	2	2	2	3	2	3	2	1	3	2	3	3	3	3	2	2	4	3	3	3	3	3	4	3	5	3	1	1	1	5	4	5
2	1	2	3	3	2	4	3	4	3	1	2	2	2	2	4	3	3	4	4	4	4	4	5	5	4	3	1	5	3	1	3	3	1	5	5	2	4	3	1	3	3	4	3	1	4	2	3	3
1	1	1	5	4	3	3	3	5	4	4	2	3	4	4	1	1	1	2	1	1	2	1	2	1	1	1	1	4	2	2	4	3	1	4	3	2	4	4	3	5	5	4	4	3	2	4	5	5
1	2	1	3	2	2	4	3	3	2	2	2	4	5	2	2	1	2	2	3	4	2	1	3	4	3	3	1	5	2	1	3	2	1	3	4	1	4	2	3	5	5	5	4	3	3	4	4	2
2	3	1	2	2	1	2	1	2	3	3	3	2	3	3	4	5	4	4	4	4	1	1	3	1	2	1	3	3	4	3	2	2	4	3	3	3	5	3	5	2	2	1	2	1	1	2	1	2
2	2	1	2	3	3	3	3	3	2	3	2	2	3	4	2	1	1	2	3	3	3	2	5	3	4	3	3	3	3	4	4	3	3	5	4	3	3	2	3	4	4	3	1	2	2	3	2	2
1	2	2	2	2	3	5	3	4	3	3	3	4	4	5	1	1	2	2	2	4	2	2	3	3	2	3	2	4	4	4	5	3	3	3	3	4	2	1	1	2	3	2	3	2	3	1	3	3
1	1	1	2	2	2	4	2	3	3	2	1	3	2	1	3	2	3	5	5	5	5	5	4	3	3	3	1	5	3	4	4	4	2	5	5	2	3	2	1	5	4	2	3	2	4	3	3	3
1	1	1	4	2	4	4	2	5	5	5	4	2	2	3	2	4	2	5	4	2	2	3	3	1	3	2	3	5	2	4	4	5	3	3	5	3	3	3	4	3	4	2	3	1	1	2	2	2
1	1	3	3	2	2	3	2	3	1	1	1	3	3	4	1	1	1	3	4	3	3	1	3	3	3	2	3	3	4	4	3	2	3	3	5	4	2	3	2	3	2	2	3	2	2	4	5	4
1	2	2	4	4	4	4	2	4	4	4	4	3	4	3	1	2	2	2	2	3	2	4	3	3	3	2	1	5	2	2	4	3	3	5	3	3	4	3	4	2	3	2	2	3	2	2	4	4
2	2	2	3	3	2	3	2	3	3	1	1	3	2	3	3	5	3	4	2	3	1	3	4	3	3	3	1	4	2	3	2	4	4	5	4	3	5	4	4	4	4	4	2	1	3	3	3	4
1	1	3	1	1	1	4	4	5	2	2	1	2	3	2	4	3	3	3	3	4	3	3	4	3	4	2	3	3	4	3	3	3	4	3	3	4	3	2	1	2	1	1	1	1	1	3	3	3
1	2	3	3	2	1	3	2	3	3	3	2	3	3	4	3	1	4	3	3	5	1	2	2	1	1	1	2	4	4	3	5	3	2	5	4	2	5	4	4	4	5	3	3	2	3	5	3	4
1	1	1	4	4	3	3	2	4	2	2	3	2	2	2	2	4	3	3	1	2	1	5	3	3	2	2	3	3	3	3	5	2	1	4	4	3	4	2	4	3	4	4	2	1	3	2	3	4
2	1	1	5	3	1	5	5	5	4	3	4	3	3	2	3	3	5	3	4	5	2	4	5	4	4	4	1	4	1	2	5	5	2	4	5	1	2	3	2	2	2	3	1	1	1	2	3	3
1	3	2	5	5	3	5	2	5	5	5	5	5	5	5	3	3	1	2	1	1	1	3	1	1	2	2	2	4	1	2	4	3	1	5	5	2	1	2	2	4	5	5	4	4	4	1	1	3
1	2	1	2	3	4	3	3	3	3	1	1	2	2	2	2	2	2	4	3	3	2	3	2	1	1	2	3	3	3	5	1	1	4	2	2	3	4	3	4	5	4	5	1	1	1	1	3	2
1	1	2	2	3	3	4	1	2	2	3	1	3	1	2	3	3	5	4	3	3	2	2	2	4	3	3	2	5	2	3	4	3	2	2	4	2	5	4	3	5	4	2	4	4	5	3	3	3
1	1	1	4	4	3	2	3	3	1	2	1	4	5	4	5	3	4	4	3	2	1	2	3	1	3	2	2	4	1	3	5	3	2	5	5	2	5	4	5	4	3	4	2	3	3	3	3	4
1	1	2	3	1	3	3	4	4	4	5	4	4	4	2	2	1	3	3	4	2	4	4	4	1	4	3	1	5	3	3	5	2	2	4	5	2	4	2	3	3	1	1	3	2	1	4	4	3
1	1	1	4	5	3	5	4	4	3	5	4	4	5	3	2	1	3	2	2	3	3	2	3	2	2	1	3	3	4	3	4	2	3	5	4	1	2	2	3	4	3	3	4	2	4	1	1	2
1	3	2	4	5	2	4	1	3	4	3	3	4	3	2	2	1	2	2	3	2	2	2	2	3	1	1	3	5	2	2	4	4	2	5	3	2	4	3	4	5	5	5	5	5	5	4	4	5
1	1	1	5	4	2	3	4	3	3	4	2	3	1	2	5	3	4	5	4	5	5	5	4	4	4	4	1	5	4	2	5	3	1	4	5	3	1	1	1	4	4	4	1	1	2	3	3	2
1	1	2	2	3	1	4	3	3	3	3	1	3	2	5	3	3	5	5	4	4	3	4	5	3	2	3	2	4	2	3	4	4	1	5	4	2	2	1	2	5	4	4	3	3	3	2	5	2
2	1	1	2	2	3	2	2	2	2	3	4	5	5	5	2	2	1	2	2	2	2	1	3	2	2	1	3	4	3	3	4	1	4	2	3	3	2	3	2	5	4	3	4	2	4	4	3	4
1	3	1	3	2	2	3	3	4	3	1	2	3	2	3	2	2	3	2	4	3	4	4	5	4	4	3	1	4	2	1	5	4	1	5	5	2	4	3	3	4	2	5	4	4	4	3	2	5
2	1	1	2	1	1	4	3	4	4	2	2	3	2	4	4	5	4	4	5	4	2	4	4	1	3	3	3	3	2	2	3	2	3	4	3	4	3	2	3	1	1	1	2	1	1	3	2	2
1	2	1	4	2	1	4	1	1	3	1	1	3	2	3	3	4	3	5	2	3	2	2	3	2	3	2	3	4	5	3	5	3	3	3	3	3	4	3	4	4	2	2	2	3	2	3	5	5
1	1	1	3	2	3	4	4	3	3	3	2	1	1	1	3	2	3	4	2	2	3	1	5	3	4	3	2	2	4	3	2	1	3	4	3	3	2	1	3	3	2	1	3	4	3	2	2	4
2	2	1	2	1	2	2	2	2	2	3	2	3	3	2	3	3	4	5	4	4	5	5	3	3	1	2	2	5	4	3	4	2	3	4	3	3	2	1	3	4	3	3	1	2	1	3	4	5
2	1	1	3	1	3	4	2	4	1	2	1	3	1	4	4	1	2	4	4	4	3	5	4	2	3	4	2	4	4	3	4	3	3	3	3	2	2	2	3	4	1	2	4	2	2	2	3	4
1	1	1	4	3	3	3	3	4	2	1	1	2	3	1	3	2	4	4	4	4	3	2	5	4	2	2	3	4	4	4	3	2	3	3	4	2	2	1	3	4	2	2	3	2	2	3	4	2
2	2	2	3	1	2	4	1	3	1	3	2	2	3	2	3	2	4	3	2	2	2	2	3	2	1	1	3	3	3	4	3	1	4	4	2	3	5	2	4	3	2	3	2	3	3	2	2	3
1	1	3	3	3	3	5	5	5	5	4	4	2	3	4	1	2	2	2	4	2	3	1	2	1	3	1	2	3	3	3	3	5	3	3	3	3	1	2	1	4	4	3	4	4	4	4	2	3
1	1	1	4	3	3	4	3	3	4	1	2	4	4	2	3	2	2	3	4	2	3	2	2	3	2	3	4	4	3	2	3	3	3	4	5	1	5	4	4	2	1	3	3	3	1	5	4	5
1	1	2	4	2	3	1	2	3	1	4	2	4	5	1	3	1	2	1	2	4	3	2	4	3	3	4	2	4	4	4	3	3	1	3	1	2	2	4	1	2	1	2	3	2	4	4	5	3
1	2	1	3	3	1	3	3	5	2	5	4	3	3	3	2	3	2	2	3	3	3	1	1	1	2	1	4	4	3	4	3	2	3	4	4	3	2	1	1	5	4	4	3	4	3	4	2	2
2	4	1	2	1	1	3	2	2	1	3	2	4	4	3	3	3	4	4	5	4	5	5	4	2	2	3	1	4	3	4	5	2	1	3	4	4	4	1	4	3	4	3	2	2	3	3	4	4
1	1	2	2	2	2	4	3	5	1	1	1	4	3	4	1	1	2	2	3	3	3	3	4	3	3	2	3	3	3	4	2	1	3	4	3	3	2	2	4	5	5	3	3	2	1	2	2	4
2	1	3	3	1	3	1	1	2	3	2	2	1	3	3	1	2	3	3	4	5	4	5	5	5	4	4	1	5	2	2	4	2	3	3	3	3	1	2	3	4	4	4	1	2	1	4	4	5
1	1	2	4	4	4	4	3	5	5	4	2	4	5	5	2	2	2	2	2	3	2	2	2	1	1	1	1	5	2	2	5	3	2	5	5	2	5	4	5	5	4	3	4	2	5	3	3	3
2	4	3	5	4	4	4	1	3	1	1	2	1	4	3	3	3	3	4	4	4	5	3	5	2	4	4	2	3	1	3	4	4	1	4	4	2	2	4	5	3	2	5	4	1	1	1	3	2
2	1	1	3	3	2	3	2	2	2	3	2	1	2	3	3	3	3	3	4	4	4	3	5	4	4	3	1	3	3	3	3	3	3	3	4	3	3	2	3	5	3	3	2	2	3	3	2	2
2	1	2	5	2	4	4	5	5	2	3	2	4	3	4	3	1	3	3	3	3	2	1	1	2	1	1	4	3	3	2	3	2	2	3	3	3	5	2	2	3	3	3	2	2	2	3	4	3
1	3	1	2	1	2	3	4	4	5	5	3	3	2	3	1	1	3	1	3	3	2	2	3	4	2	3	2	4	4	3	2	3	3	3	4	3	4	2	3	2	5	2	2	2	2	3	4	5
1	2	2	5	4	2	3	3	4	3	2	3	3	3	4	2	1	2	1	3	4	5	5	4	3	4	3	1	4	2	1	5	4	1	3	5	1	3	3	4	4	3	3	4	3	4	4	4	5
1	3	1	1	1	1	3	4	3	3	2	4	4	4	4	1	1	1	1	5	5	3	4	3	3	2	3	2	4	5	3	5	1	4	4	3	2	2	2	2	4	4	2	5	2	3	4	4	4
1	1	1	5	5	4	5	5	5	3	5	5	3	3	4	3	1	3	3	2	3	3	1	3	3	2	2	1	3	3	3	4	3	1	4	3	3	3	2	3	2	1	1	1	2	2	3	4	3
2	3	1	2	1	1	4	1	3	1	1	1	2	3	4	3	3	4	5	3	3	5	4	4	1	3	2	3	4	4	4	5	4	2	3	4	2	3	1	5	5	3	1	5	5	4	3	4	3
2	1	3	5	4	4	3	3	4	4	3	3	3	3	5	3	1	3	4	3	3	1	1	3	1	3	3	1	4	2	2	5	4	2	4	5	2	5	4	5	2	4	1	3	3	5	2	4	4
1	1	1	2	1	1	2	1	2	4	3	1	2	1	1	1	1	2	2	3	4	2	2	2	2	1	1	4	3	3	4	3	3	3	2	3	4	4	2	3	5	5	5	3	4	4	5	5	5
1	4	2	3	4	3	4	1	5	1	3	2	5	5	4	3	3	2	5	3	2	2	2	5	3	4	3	2	2	1	1	4	4	2	5	5	4	4	2	2	3	2	5	3	1	3	4	4	4
2	3	2	2	1	3	3	3	3	2	1	2	2	4	2	2	3	3	4	3	4	5	3	2	2	2	3	4	3	3	4	2	2	3	3	3	3	2	2	3	2	1	2	5	1	4	3	2	3
1	1	2	2	1	3	4	3	2	4	5	2	5	3	5	4	2	4	4	3	3	4	2	4	3	3	4	1	3	2	3	4	3	2	4	4	2	3	1	3	4	2	3	3	3	3	1	2	3
2	3	2	2	1	2	3	3	4	2	1	2	3	2	4	3	3	4	4	5	4	3	2	3	3	3	3	2	4	3	2	5	4	2	4	4	3	4	3	5	5	5	5	3	4	2	3	2	2
1	3	2	4	4	3	4	2	3	4	2	2	3	3	3	3	2	5	5	2	4	3	4	2	4	3	3	1	5	1	2	4	5	1	3	4	3	3	4	4	3	3	2	2	4	4	2	4	4
1	1	1	5	5	4	2	2	3	5	5	3	4	4	4	3	1	3	3	5	3	1	1	5	3	5	3	2	4	3	3	4	4	1	4	4	4	4	1	4	4	2	4	4	3	3	1	2	1
1	2	1	5	2	3	3	2	4	5	4	2	2	2	3	4	5	4	4	1	2	1	2	5	4	5	3	1	4	3	2	4	3	3	4	4	2	1	1	2	4	3	3	4	3	4	5	3	3
1	3	2	4	3	3	5	3	5	3	4	5	5	5	4	1	3	4	1	5	3	5	4	1	1	2	2	4	5	2	2	3	5	3	2	4	4	5	2	3	2	3	1	1	3	5	1	1	2
1	1	1	2	2	3	5	5	5	3	3	4	2	2	2	4	2	3	2	2	3	3	1	5	5	4	4	4	3	5	3	5	2	3	3	3	2	4	1	1	3	2	1	2	1	2	3	3	2
1	4	1	2	2	1	3	2	1	3	2	1	4	3	4	4	2	4	3	4	5	3	4	3	3	3	2	4	2	4	5	3	1	3	2	2	4	3	1	2	2	1	1	1	1	1	3	2	3
1	1	1	2	2	1	2	4	3	3	5	4	2	2	3	3	1	2	2	2	3	2	4	3	1	1	1	1	3	4	4	4	2	2	3	3	3	5	5	4	3	3	2	3	3	3	5	5	5
2	4	1	4	2	2	3	1	3	1	1	2	3	2	3	3	4	5	4	3	2	3	3	3	2	3	2	1	4	3	2	5	3	1	3	5	3	5	4	5	4	4	4	4	4	4	5	5	5
2	2	1	3	1	1	4	4	2	2	2	2	1	1	1	4	5	3	4	4	3	3	3	5	4	3	4	1	3	3	3	4	4	2	5	3	2	5	3	3	4	3	4	3	4	3	2	3	4
2	1	1	4	2	3	3	2	3	4	3	2	3	4	5	3	1	3	4	3	1	1	2	3	1	1	1	3	3	3	3	3	3	1	3	1	1	2	2	4	3	3	3	5	3	4	5	4	4
1	2	1	5	1	2	2	1	3	1	1	1	3	2	3	2	3	4	5	3	2	3	3	3	2	2	2	2	4	3	4	3	2	3	2	4	4	4	3	5	4	4	2	4	2	3	5	2	5
2	2	2	1	1	1	1	1	2	1	1	1	3	1	2	2	1	3	3	5	5	4	3	5	4	4	4	3	4	3	3	4	3	2	3	3	3	3	3	2	4	4	5	3	3	4	4	5	3
2	2	2	1	1	1	4	2	3	3	3	3	3	3	3	2	1	3	3	2	1	1	1	4	3	2	3	5	1	5	5	1	1	5	1	2	5	3	2	2	3	3	1	1	1	1	2	3	2
2	2	1	5	5	5	5	4	3	5	4	5	4	3	3	2	1	3	3	3	3	2	2	1	1	2	1	2	5	3	3	5	3	1	4	4	2	4	2	4	4	3	2	3	2	2	5	5	4
1	3	1	1	1	4	1	1	2	3	2	3	3	4	2	2	1	2	1	3	3	5	4	4	1	3	4	2	2	3	2	4	4	2	3	3	5	2	2	2	4	4	5	4	5	4	5	5	5
1	2	2	5	4	2	5	3	4	3	1	2	3	3	4	1	1	4	1	2	1	3	1	1	2	2	2	4	3	4	3	4	2	3	4	3	4	4	3	5	2	1	1	4	4	4	3	5	5
1	3	1	5	4	3	3	2	4	4	4	3	2	4	3	1	1	1	1	3	4	2	5	3	3	3	2	3	5	3	3	4	3	3	4	4	3	4	3	3	4	2	4	4	3	4	5	4	3
1	2	1	3	2	2	1	2	2	2	1	2	3	3	2	2	3	4	4	1	2	1	2	4	4	2	3	3	4	2	3	5	2	2	3	4	2	5	5	5	4	4	4	5	4	3	3	4	4
1	3	1	5	2	5	4	3	3	1	3	3	4	4	5	2	1	2	3	3	2	2	3	3	2	2	3	3	4	3	3	3	1	3	3	3	3	1	1	4	3	1	3	2	2	1	3	4	4
2	2	2	5	5	5	3	2	3	3	5	4	3	4	5	3	3	2	3	1	2	1	3	4	5	4	3	1	2	2	1	3	3	1	3	5	1	3	3	3	3	3	3	2	2	3	3	5	1
1	1	1	3	1	1	4	3	3	4	1	2	1	2	1	2	3	4	4	1	3	1	1	5	4	5	5	3	4	3	3	3	3	3	3	2	4	3	2	4	5	4	4	1	2	4	3	3	3
1	1	2	5	1	3	1	2	3	4	4	3	3	4	2	2	1	2	2	3	5	4	4	2	4	2	2	4	3	4	4	5	2	2	2	3	2	3	1	3	5	2	3	5	5	5	1	1	1
2	2	1	3	3	3	5	3	4	4	3	3	3	3	4	4	3	3	5	3	3	2	3	3	2	2	2	3	3	3	3	3	3	2	3	4	3	4	4	2	3	4	2	3	3	4	2	3	2
1	4	1	4	2	3	3	2	2	4	3	3	2	3	4	1	1	3	3	4	1	2	3	3	3	3	2	4	4	3	4	1	2	5	2	2	5	3	3	3	2	1	2	2	2	2	2	5	3
1	1	1	2	1	1	3	1	4	3	4	3	2	3	3	2	2	1	4	4	2	2	1	2	1	2	1	3	3	5	4	3	2	4	3	3	3	1	2	3	4	2	3	5	4	4	4	4	5
2	3	1	2	2	1	5	2	3	4	3	3	2	2	2	3	3	3	4	2	2	2	2	2	2	4	2	2	4	3	3	4	1	3	3	4	4	3	3	2	4	4	3	4	4	3	3	3	3
1	2	1	3	1	3	2	5	4	5	3	5	2	4	4	1	1	2	4	3	4	4	5	5	4	4	3	1	5	1	1	5	4	1	5	5	2	5	5	5	3	2	2	5	4	3	4	3	4
2	1	2	4	1	1	3	3	4	4	5	5	2	3	4	2	3	3	3	4	2	4	3	3	3	3	2	2	3	3	3	4	4	2	3	2	3	4	3	3	2	2	4	1	3	2	4	5	3
1	2	3	5	5	4	2	1	2	1	1	1	5	3	4	2	3	1	4	3	4	2	2	3	2	3	4	3	3	2	3	3	5	2	2	4	3	1	3	2	5	5	4	5	3	4	4	4	4
1	4	2	2	2	1	4	3	2	3	5	5	5	5	3	2	4	3	2	4	2	1	1	4	2	5	3	3	5	1	1	4	4	1	2	4	1	4	4	5	4	3	5	2	2	5	5	5	5
1	3	1	3	2	2	3	4	3	2	2	3	3	5	3	5	5	5	5	5	4	2	2	3	3	2	1	2	5	1	3	5	3	1	4	5	1	3	4	4	5	5	5	3	1	2	4	4	4
2	3	1	2	1	1	3	1	2	3	4	4	2	1	2	4	2	2	3	5	4	5	4	4	5	4	3	3	4	4	5	2	2	2	2	4	3	1	3	2	3	3	3	2	3	2	2	1	2
2	2	3	2	1	1	4	3	2	3	1	2	5	3	4	2	1	2	3	2	4	2	4	4	3	4	3	1	4	3	3	4	2	3	3	2	3	3	3	2	5	5	3	3	4	3	4	4	3
1	4	1	4	4	4	2	1	3	3	4	5	3	3	4	2	1	1	3	3	3	3	1	4	5	4	5	1	4	3	2	3	2	3	2	3	3	4	1	4	3	1	2	5	3	3	3	2	3
1	4	1	4	2	3	3	2	3	4	2	5	1	1	1	4	2	4	4	4	4	4	4	5	4	4	4	3	4	4	4	2	2	2	3	3	3	2	2	3	2	1	3	2	1	2	2	2	4
1	4	1	4	1	4	4	2	4	5	3	2	3	3	4	4	3	3	4	2	2	2	1	3	4	3	3	2	4	3	2	5	3	1	4	4	1	5	4	4	5	3	3	3	3	3	4	4	5
2	2	1	3	2	1	5	5	5	4	4	2	2	2	1	3	1	5	3	3	2	3	3	4	4	3	2	3	4	3	3	4	3	3	3	4	2	3	3	3	4	4	2	2	2	3	3	2	3
2	2	2	3	2	1	4	4	3	3	2	3	4	3	4	3	3	3	2	4	4	3	4	5	3	5	3	3	2	3	2	3	2	3	3	4	2	2	1	3	4	3	4	1	2	4	3	2	1
1	4	3	1	1	1	5	5	5	3	3	2	2	1	3	2	1	1	2	3	2	1	4	5	4	5	4	3	2	5	3	1	2	4	2	2	4	4	3	4	1	1	4	2	2	2	1	2	2
1	2	2	4	5	4	3	4	3	3	3	2	2	2	3	3	4	4	5	5	5	4	5	5	4	3	4	2	4	2	1	5	4	1	5	4	1	3	3	4	5	4	3	4	3	3	2	2	2
2	3	2	5	2	4	4	2	1	3	4	3	3	2	4	4	4	5	4	4	5	4	3	3	3	3	3	3	4	3	3	2	3	2	4	4	1	3	3	3	2	2	1	1	3	1	4	3	2
2	3	1	5	2	2	3	2	3	3	3	3	5	5	5	3	2	2	3	4	4	3	1	4	2	4	2	3	3	3	4	2	1	3	3	5	3	4	4	3	4	1	1	1	3	2	4	3	3
1	3	1	3	1	1	2	1	3	2	2	1	3	2	1	3	3	2	3	3	3	4	4	4	3	3	3	4	3	2	4	5	3	3	3	3	4	4	3	5	3	4	3	5	4	4	3	3	2
1	1	1	4	2	3	4	3	4	5	5	3	3	3	4	5	1	2	4	3	2	2	1	3	1	2	2	5	2	4	3	4	3	3	2	3	3	4	3	3	2	1	2	3	3	1	2	4	5
1	4	1	2	2	2	3	3	4	3	1	3	2	1	2	4	1	5	5	1	2	3	3	3	2	2	1	3	3	3	4	1	1	4	2	3	3	3	3	3	2	5	3	3	4	4	1	1	3
1	2	1	5	5	5	3	2	3	5	5	5	3	2	3	1	2	1	2	4	4	4	2	3	4	5	3	3	3	3	3	4	2	3	4	4	2	1	3	3	2	3	3	3	1	2	4	4	3
1	2	2	5	3	5	4	4	3	3	2	3	3	2	3	1	3	2	2	1	3	2	1	3	3	2	4	3	3	4	4	2	1	3	2	4	2	4	3	4	2	1	1	4	3	3	4	3	3
1	3	3	2	1	2	5	3	5	4	5	2	3	4	1	3	2	2	3	2	1	3	1	1	1	2	1	4	2	3	3	2	3	4	1	1	5	3	2	3	2	2	2	3	3	4	3	4	5
1	2	2	4	4	3	3	3	3	2	1	1	3	3	3	3	4	4	4	5	3	3	4	5	5	5	4	3	5	3	2	4	3	3	5	4	3	4	3	3	3	1	2	2	2	2	1	4	5
2	4	2	5	5	3	5	4	4	5	5	5	5	5	5	1	1	1	1	5	5	5	4	1	1	1	1	1	4	2	3	4	1	4	4	3	2	4	1	3	4	2	4	3	2	1	4	3	1
1	2	2	4	4	3	4	1	4	5	4	3	3	2	3	4	5	5	5	5	4	4	5	3	2	1	2	1	4	2	3	5	2	1	3	4	3	3	2	3	3	2	2	3	1	1	3	3	4
1	2	3	3	2	2	4	4	5	4	4	5	5	5	4	1	2	1	1	4	3	2	2	4	4	2	2	2	5	4	3	4	4	1	4	2	3	4	2	1	2	4	3	3	3	3	3	4	5
1	2	3	3	2	1	2	2	2	5	5	3	5	3	3	5	5	5	5	5	5	5	5	3	5	2	4	1	2	2	1	4	3	2	4	5	2	3	1	2	5	2	4	3	1	1	1	1	4
1	2	3	5	5	3	3	3	3	4	4	4	4	5	5	1	2	1	2	5	4	4	4	3	3	3	4	2	5	3	2	5	3	2	3	3	2	2	1	2	5	3	3	3	3	1	4	3	4
2	2	1	2	2	2	5	4	5	5	2	5	2	2	3	3	4	5	4	5	5	3	2	3	1	1	2	2	4	3	3	4	3	2	4	3	3	4	3	4	4	4	2	1	3	1	4	4	5
2	2	1	4	3	3	5	4	5	5	5	5	3	4	2	3	3	3	4	3	4	1	2	2	1	1	1	3	4	4	3	2	3	2	2	3	4	5	5	5	3	1	1	2	1	2	3	2	1
1	3	3	2	1	1	2	3	4	5	4	3	4	2	4	1	4	3	4	3	4	3	2	3	2	5	4	1	3	3	3	5	3	4	2	1	3	5	2	2	3	2	2	3	2	2	2	5	4
1	4	1	3	1	1	4	2	2	1	2	1	4	3	3	2	2	5	4	3	2	2	3	4	3	5	4	3	2	4	4	2	2	3	2	3	2	2	2	3	5	2	3	3	2	4	2	4	3
1	2	1	2	4	2	3	3	3	3	4	3	3	3	3	3	3	2	1	2	2	2	3	3	4	3	2	3	3	3	4	2	3	2	1	3	3	4	1	2	4	4	3	3	3	4	3	3	2
2	3	1	3	3	3	4	3	5	3	4	4	5	5	4	5	3	5	4	5	3	4	1	2	2	5	5	1	5	1	1	3	5	1	5	4	1	2	2	4	5	4	2	5	4	4	1	2	3
2	2	1	4	3	2	3	2	3	2	2	1	2	2	3	4	2	5	4	4	4	4	5	4	3	4	4	3	4	3	4	5	3	1	5	4	3	3	2	3	5	5	3	3	3	4	2	4	3
1	2	1	3	3	2	2	4	4	4	4	1	2	3	1	5	4	5	5	2	3	2	2	2	4	2	1	3	3	3	3	3	3	3	3	4	2	3	3	5	2	3	2	5	4	4	3	4	3
2	3	3	5	4	3	5	3	3	2	2	1	2	4	4	3	2	3	3	2	3	1	3	3	4	3	3	1	3	1	2	5	2	1	2	3	3	4	4	5	1	3	4	5	4	5	4	4	4
2	2	2	3	3	2	3	2	4	3	4	3	3	3	2	1	3	5	5	4	3	4	3	3	3	1	3	3	5	4	2	3	1	3	4	4	2	3	2	2	5	3	3	2	3	3	4	5	4
1	1	2	3	1	2	2	2	3	5	3	1	4	2	2	3	3	3	4	5	4	4	3	4	4	3	2	2	5	2	4	5	3	3	4	4	1	5	4	5	3	3	2	3	2	3	5	5	3
2	2	1	4	2	2	3	1	1	3	5	2	1	3	3	2	3	3	4	4	3	3	2	4	3	4	2	3	4	2	3	4	2	3	4	3	2	5	4	3	5	5	5	3	3	2	4	4	3
1	2	2	4	4	2	4	3	3	3	2	2	2	3	4	3	3	5	5	2	3	2	3	3	3	4	1	2	3	3	4	4	2	2	4	3	2	4	2	4	3	3	1	4	4	5	4	5	2
1	4	1	5	5	4	5	3	4	5	5	4	3	4	3	2	1	4	3	2	1	2	1	3	1	2	2	3	5	4	1	5	3	3	2	3	2	5	4	5	4	4	3	2	3	2	3	2	3
2	4	2	4	1	4	5	4	5	5	3	5	5	5	5	2	1	4	3	2	2	2	2	4	4	3	2	2	4	3	3	3	3	3	3	2	2	4	4	4	3	3	3	3	3	1	1	1	2
1	1	2	2	1	1	4	3	4	1	1	1	5	4	4	1	1	3	3	3	3	3	3	3	2	3	3	3	3	4	5	2	3	3	3	3	3	4	5	4	3	4	4	1	4	1	4	5	5
2	3	1	4	3	4	4	4	4	2	3	1	2	2	1	3	3	2	3	4	5	4	4	3	2	2	2	3	1	3	3	3	3	3	3	3	2	1	2	2	3	5	4	4	4	2	4	3	3
2	3	1	5	4	4	3	4	4	5	5	3	2	4	4	3	2	4	3	3	3	3	2	4	3	3	2	3	3	4	3	3	4	1	3	5	3	4	4	5	3	1	1	2	2	2	3	3	4
1	2	3	2	3	2	4	3	4	5	5	4	1	2	4	3	4	4	3	4	5	3	5	3	4	2	2	2	4	4	3	3	3	3	4	4	2	2	1	1	4	4	2	2	1	3	3	3	5
2	2	1	4	3	3	4	3	3	4	1	2	1	2	2	4	4	4	5	3	4	2	1	5	3	2	3	2	3	5	4	4	3	2	2	4	3	4	3	5	4	4	2	4	4	2	3	4	3
1	1	1	5	4	3	3	1	3	4	3	3	4	4	3	1	2	1	1	3	2	2	1	4	5	3	3	3	3	2	3	3	3	3	2	2	1	5	4	4	4	3	3	2	3	5	4	3	4
1	4	3	5	3	4	3	1	2	3	3	4	3	3	4	2	1	4	3	3	2	2	1	5	3	3	3	1	5	2	3	4	3	3	4	5	4	4	4	5	2	3	2	5	4	5	3	5	4
1	1	1	4	4	3	4	1	3	1	1	1	3	4	4	3	4	4	5	5	3	3	3	4	4	2	3	3	5	4	3	4	3	1	3	4	4	2	2	2	5	5	4	4	3	5	3	2	2
1	2	2	3	3	2	4	3	5	3	3	4	4	3	4	3	3	4	3	4	3	1	3	5	5	2	4	4	3	3	4	4	4	2	3	3	4	2	3	2	4	4	4	3	2	1	3	3	2
1	1	1	3	3	2	4	5	5	3	3	5	3	3	3	4	3	2	4	2	2	5	1	5	4	2	4	3	3	2	1	2	3	2	4	4	2	4	5	3	4	2	5	5	2	3	2	2	2
1	2	1	5	5	5	4	1	3	1	1	3	3	2	3	3	3	3	4	3	3	3	3	5	4	4	3	3	4	2	2	4	3	2	3	3	3	2	2	3	2	4	2	5	5	4	2	3	4
1	1	2	3	4	1	2	2	2	3	3	2	4	4	4	2	3	3	3	3	1	2	2	5	1	3	2	3	4	4	5	3	2	4	2	2	4	5	3	4	5	4	3	4	2	2	2	2	3
1	2	3	3	3	2	3	3	4	1	3	1	4	4	2	4	3	4	5	1	2	2	2	2	1	3	1	2	5	4	2	3	2	1	3	3	2	5	5	5	5	4	5	3	3	3	5	4	5
1	2	1	5	2	4	4	4	3	5	5	5	4	4	4	3	2	3	4	4	3	4	4	5	5	5	4	2	5	3	3	5	4	1	3	4	3	3	2	2	2	1	1	2	1	1	3	4	3
1	3	1	2	2	2	3	2	3	3	4	3	3	2	3	2	2	2	3	4	4	5	5	3	3	2	3	4	4	5	2	3	1	4	2	2	3	5	5	3	3	1	2	1	2	1	4	1	3
1	2	1	4	3	4	4	3	4	5	5	3	3	3	4	3	3	3	3	3	3	1	3	4	3	3	2	2	4	2	2	4	3	2	4	4	3	5	5	5	4	5	4	2	1	3	3	3	4
1	2	1	2	3	2	4	3	2	2	1	2	3	3	3	4	3	5	3	4	5	5	4	5	3	4	3	1	4	4	3	3	3	2	5	4	2	1	3	5	4	3	1	4	3	3	5	4	4
1	3	1	5	2	3	5	3	4	3	3	2	2	3	2	1	1	3	2	4	4	3	5	3	3	3	3	3	3	4	2	3	2	4	2	4	2	1	3	3	3	3	2	4	3	5	4	2	4
2	4	1	3	3	3	4	4	4	4	4	2	1	3	3	3	3	4	4	4	4	4	4	5	3	3	3	2	5	4	1	4	4	2	5	5	2	5	5	4	4	4	3	5	3	5	2	4	3
2	4	1	4	4	2	5	5	5	5	5	2	5	5	5	3	2	4	4	3	4	3	2	3	2	2	1	5	2	4	4	3	1	2	3	3	2	1	1	1	3	4	3	2	1	1	1	2	1
1	2	1	5	2	4	3	3	3	5	2	2	2	2	2	2	1	4	3	4	4	3	2	4	4	4	2	3	4	4	2	3	2	2	4	3	3	4	2	3	2	2	2	4	3	4	4	5	4
1	1	1	3	3	3	3	2	3	2	2	1	4	2	2	3	3	2	4	5	5	4	4	3	2	1	1	3	3	2	2	4	3	3	4	4	3	4	5	4	5	5	2	4	2	3	5	5	5
2	2	1	5	4	2	4	3	3	3	2	2	1	1	4	4	4	4	3	3	5	4	5	3	3	3	2	3	3	3	3	4	3	1	3	5	1	1	2	1	5	5	3	4	3	2	4	5	5
1	2	2	4	2	4	5	4	3	4	2	4	2	4	5	2	2	2	1	3	3	3	1	1	1	1	1	3	2	4	5	2	1	3	2	2	4	3	3	3	4	4	4	4	3	3	2	4	3
2	3	2	4	5	3	4	4	5	4	4	3	4	4	4	1	1	1	3	3	1	1	2	2	1	1	3	5	3	4	3	1	2	3	2	3	2	5	2	4	1	4	1	5	3	5	2	2	3
1	2	1	5	3	4	1	3	3	2	2	2	3	3	2	2	2	5	4	3	4	3	4	4	4	4	3	2	4	4	2	5	4	2	5	5	3	5	3	4	5	4	5	4	4	4	5	5	4
1	4	1	3	3	2	4	3	4	3	1	3	2	3	1	5	4	4	5	3	3	3	5	3	2	2	2	2	4	4	2	3	2	3	2	4	3	3	4	4	4	3	2	3	5	4	3	3	5
2	1	1	3	4	4	3	1	4	4	3	2	5	5	5	4	3	3	5	4	2	4	1	4	3	3	4	2	5	1	2	4	3	2	4	5	1	3	3	3	2	3	3	5	5	5	3	3	4
1	3	1	3	4	1	5	5	5	4	2	3	1	1	1	2	4	5	4	1	3	2	1	4	4	3	3	4	2	5	4	3	2	4	2	3	3	1	1	1	5	4	3	3	1	2	3	4	4
1	2	1	3	4	2	2	2	3	3	3	3	2	2	1	4	3	5	5	3	3	3	2	5	3	3	3	3	3	3	4	3	1	5	2	1	4	3	3	3	4	3	2	1	1	1	4	4	3
1	3	1	5	4	5	5	3	4	2	1	2	4	4	3	1	1	2	2	2	3	2	1	1	1	1	1	2	3	2	4	4	1	5	2	2	3	4	5	5	4	2	2	3	3	3	5	5	5
2	2	1	5	2	2	5	3	5	4	1	4	3	4	5	3	4	4	2	4	3	3	3	3	1	2	2	3	3	3	5	2	3	1	5	3	4	3	3	2	3	2	3	4	3	4	3	4	1
1	3	1	5	4	2	5	3	4	4	2	2	4	4	4	4	5	4	5	4	4	5	4	3	2	3	1	2	3	3	3	3	1	2	3	4	3	3	2	2	1	2	1	1	1	2	4	5	4
1	1	1	2	2	2	2	2	2	3	1	3	1	1	1	3	4	4	4	5	5	4	3	2	4	3	1	4	2	3	3	3	2	4	3	2	3	3	2	3	3	4	4	3	4	2	2	5	3
1	2	1	5	5	4	1	1	3	2	1	1	5	5	5	2	2	3	2	3	3	3	2	4	4	5	5	5	1	4	3	1	1	4	4	3	3	2	2	5	1	2	3	1	3	4	1	1	1
2	2	1	5	5	4	4	2	3	4	3	5	1	1	4	4	4	5	4	5	4	3	4	4	5	2	3	3	3	3	3	4	3	1	4	4	3	2	3	3	3	1	3	4	2	3	1	2	2
1	4	1	3	2	1	5	3	5	5	5	5	4	3	5	1	2	3	1	4	5	4	4	5	2	3	2	3	3	2	4	3	2	3	3	3	3	4	1	3	5	5	3	1	1	2	2	3	3
1	3	1	3	1	1	3	3	3	1	1	2	3	2	3	2	2	5	3	2	3	2	4	5	5	3	5	3	3	3	3	3	1	4	3	2	3	5	3	3	3	3	2	5	2	2	3	5	3
1	2	3	5	4	4	4	1	5	2	3	3	5	4	5	1	1	3	2	3	3	2	1	1	1	2	1	3	3	2	2	3	2	2	3	4	3	4	2	4	4	5	4	5	5	3	4	5	5
1	1	2	5	3	4	4	3	4	4	4	4	4	4	5	3	3	3	3	5	4	4	2	5	4	5	4	2	5	1	3	3	5	1	4	5	1	4	4	2	4	2	3	3	3	4	3	1	3
1	2	1	1	1	1	4	1	4	3	3	2	3	4	4	2	3	3	3	4	3	2	2	4	5	3	3	3	4	5	3	4	1	2	4	4	2	1	2	1	5	4	4	5	4	3	5	5	5
1	4	2	5	4	3	4	3	3	4	3	5	3	4	5	2	2	2	4	3	3	3	3	2	1	1	2	2	4	3	4	4	3	5	3	4	3	5	5	4	2	1	2	5	5	4	2	3	2
2	2	1	4	3	2	2	1	2	3	1	2	2	2	1	3	3	3	3	3	3	3	2	5	3	4	4	2	2	3	4	2	2	3	2	2	3	5	1	4	3	3	1	4	4	3	5	5	4
1	1	1	3	4	4	1	1	2	3	2	3	3	2	1	5	3	4	5	3	4	4	4	3	5	3	5	3	5	4	4	5	2	3	3	3	2	3	4	2	2	2	4	4	2	4	4	4	4
2	2	2	2	1	1	5	3	3	4	3	3	5	3	5	3	2	3	3	5	3	3	5	5	3	3	3	3	3	4	3	3	2	3	5	5	3	2	2	2	4	2	3	5	4	4	3	4	4
1	3	1	4	2	4	5	4	5	5	4	2	2	3	2	2	3	4	4	2	1	3	2	4	3	3	2	4	3	4	3	3	3	3	4	3	4	4	1	3	5	4	4	3	2	3	3	4	4
2	2	3	5	4	3	5	4	5	5	5	1	5	3	5	4	5	4	3	2	2	3	3	3	2	3	4	2	5	3	4	4	4	1	4	5	1	5	3	4	3	2	2	5	3	3	4	4	4
1	4	1	5	4	4	3	4	4	4	4	3	3	3	3	2	1	1	3	4	4	3	3	5	3	3	4	2	5	3	2	3	3	4	4	3	2	4	4	3	5	5	4	3	4	3	2	3	4
1	1	1	2	2	1	1	1	2	4	3	4	3	4	4	4	3	3	5	4	2	4	1	5	4	4	5	3	2	3	2	2	3	1	4	1	4	1	1	1	3	4	5	5	4	3	3	4	3
1	2	1	1	3	1	5	3	4	3	3	2	2	3	4	2	2	3	1	4	3	3	4	4	2	2	1	3	2	5	3	2	1	3	3	3	3	5	5	4	3	2	2	3	4	2	2	5	3
1	2	1	2	1	1	5	2	2	2	1	1	3	5	4	4	5	5	5	3	3	4	2	4	4	5	5	4	3	3	3	4	2	2	3	3	3	2	3	4	3	2	1	4	3	4	2	4	2
1	3	1	5	5	5	3	2	1	2	3	1	3	3	4	4	3	4	3	3	3	1	1	5	4	4	3	4	3	5	4	2	3	2	4	4	3	2	2	2	4	3	3	5	4	4	3	4	2
1	2	1	2	1	2	4	4	3	4	5	3	1	2	1	3	4	4	4	3	1	4	2	5	4	4	3	3	3	4	2	4	2	4	3	3	3	5	4	4	4	3	3	3	1	1	2	4	3
1	2	1	4	4	2	5	4	4	4	4	3	3	3	3	2	3	4	3	3	4	4	5	3	3	5	3	2	5	3	3	5	4	3	5	3	2	4	3	4	4	2	2	2	2	2	5	5	5
2	3	1	5	5	5	5	5	4	5	5	4	4	5	5	1	1	2	3	2	3	3	4	5	2	4	3	2	4	2	2	5	3	3	4	5	3	4	3	2	4	3	3	3	2	2	5	5	5
1	2	1	4	2	3	2	3	3	5	3	4	1	2	3	1	2	4	3	2	3	3	2	4	3	3	2	3	3	4	3	4	1	5	4	3	4	2	3	3	5	5	4	5	4	4	2	4	3
1	4	3	4	2	3	5	3	5	2	2	1	2	1	4	2	2	4	3	2	2	2	1	4	3	3	2	3	2	4	2	3	3	4	2	2	3	5	2	3	4	5	2	3	5	5	3	3	3
2	2	1	4	3	1	4	2	5	5	4	5	3	3	4	3	2	3	3	4	3	3	3	4	3	2	3	3	4	4	2	3	2	2	3	3	3	3	2	1	4	3	4	4	2	2	3	4	3
1	2	1	3	3	4	3	2	2	3	3	2	3	1	3	2	1	2	4	2	2	4	1	4	2	2	2	3	2	4	4	3	1	4	2	1	4	4	3	3	5	4	5	2	2	2	4	5	4
1	3	1	2	1	1	4	2	5	3	2	4	5	3	5	4	4	4	5	4	4	4	3	4	3	4	4	4	4	3	3	3	3	3	4	4	4	1	1	1	4	3	3	4	2	5	2	1	3
1	2	2	4	3	1	5	4	4	4	4	4	1	3	3	2	3	2	3	5	4	3	4	3	3	3	3	1	4	2	3	4	3	1	3	4	1	2	3	3	5	5	5	5	5	3	5	4	4
1	2	1	4	1	3	5	4	5	5	4	3	2	2	3	3	2	2	5	3	5	4	4	3	4	3	3	3	3	4	4	4	3	2	4	4	5	3	3	2	3	2	2	3	3	3	3	4	3
1	1	3	5	4	3	3	2	3	4	4	4	4	3	3	5	5	5	5	5	4	3	5	5	5	4	5	1	4	3	2	5	3	2	3	3	2	2	1	2	2	1	3	3	1	4	3	3	3
2	2	1	5	4	3	3	2	3	4	1	3	3	3	2	5	4	2	5	4	3	4	4	3	2	2	1	3	4	2	4	3	4	4	2	3	4	4	2	5	5	5	3	3	2	3	2	3	2
1	2	1	4	3	4	4	3	5	4	3	3	2	3	4	2	1	5	4	5	5	3	4	4	4	4	4	3	4	4	3	2	4	2	2	3	2	2	1	2	3	3	2	2	1	2	3	5	3
2	2	1	2	2	2	3	1	2	2	4	2	2	1	1	3	2	4	4	2	4	4	3	5	4	4	3	2	3	4	4	3	1	2	3	2	4	4	5	4	4	4	2	4	3	3	5	4	5
1	2	1	5	3	5	5	5	5	5	4	3	3	4	3	2	1	3	4	4	4	4	5	4	3	3	2	2	5	3	3	4	1	1	2	4	4	2	3	2	4	2	2	3	3	3	3	3	2
2	2	3	5	2	3	3	3	4	3	4	3	2	1	1	2	3	4	4	5	4	3	3	3	2	3	3	4	3	3	5	3	2	4	3	3	4	3	2	2	4	4	5	3	2	3	1	2	4
1	1	1	3	1	4	4	2	3	5	3	4	2	3	2	4	5	5	4	3	4	2	3	5	5	5	5	2	5	2	2	5	4	2	4	4	2	5	4	4	4	4	3	5	4	4	1	3	3
1	4	1	4	2	3	3	2	3	4	4	4	5	3	4	3	3	5	5	4	3	2	2	4	4	2	2	3	4	3	4	4	1	2	5	5	3	4	3	5	3	3	2	5	4	4	3	4	3
2	2	1	3	3	4	3	1	2	4	2	1	4	3	4	3	3	5	4	5	4	3	5	4	3	2	2	4	2	5	4	3	2	3	3	2	4	2	2	4	3	3	2	2	1	2	2	2	2
1	2	2	4	2	4	3	4	4	3	3	3	3	2	3	4	4	5	4	3	4	3	5	2	3	1	2	2	2	4	3	4	3	3	3	4	2	2	4	4	4	4	4	1	4	3	5	3	5
2	3	1	4	3	3	4	3	2	5	5	5	5	5	5	3	4	5	5	2	2	4	1	3	1	2	1	3	3	3	4	3	3	4	2	4	1	1	1	1	3	2	3	5	3	4	3	5	3
2	4	1	5	2	5	1	2	2	1	1	3	5	3	5	3	2	2	2	5	4	5	4	5	4	5	4	2	4	2	2	2	4	1	5	4	3	5	5	4	3	4	4	3	3	3	5	5	4
2	4	1	3	3	3	2	2	2	4	4	4	4	3	4	2	1	3	4	3	5	3	3	3	2	2	2	4	4	3	3	2	1	3	3	2	5	5	4	3	3	2	2	2	2	3	3	4	2
2	1	1	5	2	5	2	3	5	3	3	3	4	3	3	4	4	3	4	4	4	4	3	4	3	4	3	3	3	5	4	3	3	3	3	5	3	2	3	3	5	4	3	2	2	1	3	3	3
1	2	3	2	2	4	2	1	5	3	4	3	1	1	1	5	3	2	2	5	2	5	5	4	2	3	5	4	1	4	2	2	3	5	4	1	5	3	1	3	4	3	4	2	3	4	1	3	4
1	2	3	4	1	4	2	2	2	3	5	3	2	5	5	3	2	3	3	3	2	1	1	2	2	2	2	4	3	4	5	2	2	3	2	3	5	3	2	3	2	3	3	5	3	4	4	4	5
1	3	1	2	5	1	3	3	4	3	3	4	2	4	2	4	4	4	4	2	2	3	1	5	5	5	5	1	4	3	3	5	2	1	2	3	2	2	2	3	4	1	2	4	4	5	5	5	5
1	3	1	3	2	3	4	3	3	5	5	4	4	4	3	2	1	2	3	4	3	3	3	2	1	1	2	3	2	3	5	4	1	2	4	2	3	5	2	3	5	4	3	4	4	2	3	5	5
1	3	2	4	1	2	3	3	4	4	2	3	2	1	1	3	3	4	3	5	5	5	5	4	3	4	4	4	5	4	3	5	2	4	3	2	4	3	2	2	4	2	2	2	2	1	5	5	4
1	3	1	3	5	2	4	1	3	4	4	4	3	4	3	4	3	2	3	4	4	5	5	5	5	5	4	2	5	2	2	5	4	3	4	4	3	4	3	2	3	4	3	3	2	2	3	4	5
2	3	2	4	4	3	4	3	4	5	3	3	1	2	2	4	4	4	4	4	4	4	4	4	4	3	5	4	3	4	2	3	3	3	4	3	3	4	2	2	3	2	2	4	2	3	2	3	2
1	3	1	5	2	2	5	3	5	1	3	2	3	2	2	2	3	4	3	4	4	4	5	5	4	3	3	3	5	3	3	4	1	2	3	3	3	3	2	2	5	3	5	3	1	1	5	5	5
1	2	1	4	3	2	5	5	5	5	4	4	4	3	3	3	2	3	5	5	5	4	4	5	4	4	3	1	5	2	2	5	4	2	3	4	2	3	3	3	2	2	1	1	4	3	5	5	5
1	2	1	5	5	3	4	2	3	3	3	2	4	4	4	4	5	5	5	4	4	3	4	5	2	3	4	2	4	4	2	5	3	2	5	4	3	4	4	3	2	1	1	3	3	3	3	5	4
1	2	1	4	3	2	3	2	3	4	1	4	5	5	4	3	2	3	2	4	3	3	3	3	3	2	2	4	3	3	3	3	1	3	4	4	2	4	2	4	5	5	4	3	3	4	3	3	3
1	2	1	4	3	2	2	2	3	1	3	1	2	2	2	4	4	4	5	4	5	4	1	3	1	2	3	2	3	4	4	3	2	5	2	2	3	4	3	3	3	2	4	5	4	5	3	4	4
1	2	1	2	1	1	4	3	3	4	4	2	2	2	2	4	3	5	4	5	3	3	4	3	5	1	3	2	4	2	3	3	2	4	3	3	5	4	2	3	4	5	3	3	3	3	5	5	4
2	2	1	5	2	3	4	3	4	1	1	2	3	3	4	2	1	2	3	3	2	3	3	3	2	3	3	2	4	4	5	2	2	2	3	4	2	3	5	3	5	5	5	4	4	5	3	5	4
1	2	1	4	3	2	2	3	3	5	3	3	4	4	4	3	1	4	3	3	3	4	3	5	5	4	2	2	4	4	3	4	2	2	4	4	2	4	3	2	4	4	3	4	5	3	3	4	4
2	1	1	3	1	3	2	3	3	5	5	5	3	3	2	1	4	3	2	2	3	2	3	3	1	3	1	2	3	4	2	4	3	3	2	3	4	4	4	5	5	5	5	3	4	2	5	4	4
2	2	3	3	1	1	3	3	4	1	4	5	1	4	2	5	4	4	4	2	4	4	5	3	4	3	4	4	2	4	2	1	2	2	3	3	3	5	4	4	2	4	5	2	2	1	1	1	1
1	2	1	5	2	5	4	3	4	4	5	4	2	3	4	3	2	2	3	3	5	1	3	3	2	2	1	4	3	4	3	3	1	2	3	2	3	4	4	3	4	1	2	3	2	4	5	5	5
1	2	1	4	4	4	5	5	5	1	2	2	3	3	1	3	3	4	3	5	5	2	5	4	3	3	2	2	3	5	3	4	4	4	3	3	5	2	2	2	4	2	4	3	3	2	3	4	3
1	3	1	4	3	2	3	1	1	3	2	1	1	2	2	5	4	5	5	3	5	5	4	5	2	5	4	3	4	2	2	3	5	3	4	4	3	4	2	2	5	5	5	5	5	5	2	5	5
2	1	3	2	2	2	2	1	3	3	3	3	1	5	2	5	1	3	1	3	4	3	2	3	4	4	3	3	1	3	3	2	4	5	2	4	4	2	1	3	4	4	4	4	5	5	4	5	5
1	1	1	3	3	1	2	3	4	2	1	1	3	3	3	5	5	5	5	5	5	5	5	3	1	2	3	4	2	4	4	3	3	4	2	1	5	3	1	4	1	1	1	4	3	2	2	3	3
1	2	2	4	1	2	5	3	5	1	1	1	4	4	2	5	5	5	5	3	3	3	3	1	1	2	2	4	2	4	5	3	1	3	2	3	3	2	1	3	4	4	3	4	3	3	4	4	5
1	4	1	4	5	4	5	3	5	5	4	5	4	4	5	4	3	3	4	5	5	4	5	4	3	4	4	1	5	2	3	4	4	2	4	5	1	3	2	4	3	1	2	4	4	3	4	3	3
1	2	3	2	1	1	3	2	3	2	2	1	3	2	2	3	5	5	5	5	3	5	3	4	5	3	2	1	3	3	4	4	1	3	3	2	4	3	4	4	4	4	5	5	3	2	3	5	4
2	2	3	5	5	4	4	4	5	5	4	5	3	5	4	3	3	3	2	4	3	3	3	1	1	2	1	3	3	3	3	3	1	3	3	4	4	2	3	1	4	2	1	5	4	3	4	1	3
2	1	1	4	4	1	4	5	4	2	3	2	3	3	3	4	3	4	4	3	2	3	3	4	2	4	2	4	3	4	2	3	2	2	4	3	2	3	4	3	4	5	3	4	4	4	3	3	3
1	2	2	4	3	3	5	5	5	5	2	4	2	1	2	3	3	4	3	2	3	2	2	2	2	2	1	3	3	4	4	2	2	1	3	2	2	5	3	5	3	4	3	2	4	3	4	5	5
1	4	2	5	5	5	4	1	5	5	5	3	3	2	2	2	4	2	4	4	5	4	4	5	3	5	5	3	4	4	2	4	3	2	4	3	3	1	1	2	5	3	3	3	4	4	3	1	3
1	2	3	3	1	1	2	2	3	3	4	4	1	1	3	4	4	4	4	4	5	5	5	5	4	4	3	4	3	5	4	2	2	3	2	2	4	3	3	1	2	2	1	2	2	1	4	3	3
2	3	1	4	2	3	5	4	5	3	3	2	2	3	4	4	3	5	4	2	4	3	2	4	4	4	5	1	5	2	3	3	4	3	5	5	3	4	3	2	5	5	4	4	5	5	3	4	4
1	1	1	5	5	4	4	4	3	3	5	3	4	4	3	4	4	5	5	2	2	3	1	3	5	3	1	3	4	4	3	4	2	2	4	4	3	4	2	4	5	3	3	3	2	4	2	2	3
1	4	1	4	1	3	3	2	4	1	3	3	3	2	3	2	4	4	4	3	3	3	3	3	1	2	3	4	3	5	3	3	3	4	1	3	3	3	3	2	5	4	3	3	3	5	4	4	3
2	2	2	2	2	3	2	2	1	1	1	2	3	3	5	2	5	3	5	3	3	5	5	1	3	1	4	3	3	5	3	1	4	3	1	4	5	3	4	4	4	5	5	5	5	5	2	2	2
1	2	1	3	1	1	4	3	4	5	4	5	4	5	4	5	4	5	5	5	5	4	4	5	4	5	4	2	3	3	3	3	2	3	3	3	2	2	2	3	3	3	4	2	1	1	1	2	2
1	2	2	4	3	3	5	5	5	4	2	3	3	5	5	2	2	2	2	2	2	2	1	2	2	2	2	4	2	3	3	2	2	5	2	3	3	4	4	4	5	4	4	3	3	2	3	4	3
2	3	3	5	4	2	3	4	3	4	3	2	5	4	4	2	1	3	2	3	3	3	3	3	1	3	1	3	3	3	4	2	3	2	2	4	3	5	4	4	5	2	3	5	5	3	5	5	4
1	3	1	5	3	2	5	4	4	5	5	5	2	3	2	3	1	4	3	5	5	5	5	5	5	4	5	4	3	3	3	4	3	1	4	3	2	1	1	2	3	3	3	3	3	3	2	3	3
1	3	1	2	1	1	4	2	2	3	1	3	3	1	3	4	4	5	4	4	4	3	3	4	4	4	4	4	2	5	5	1	1	5	3	2	5	2	1	3	3	1	1	4	3	3	2	2	2
1	2	3	5	1	3	5	3	3	2	3	3	3	2	1	3	5	4	5	5	5	5	5	4	4	3	5	3	3	3	3	4	3	2	5	4	3	3	2	2	3	2	2	4	4	4	3	3	5
2	2	3	2	3	2	3	2	2	1	1	1	4	2	3	5	4	5	4	3	3	3	2	1	2	1	2	5	3	5	5	2	2	5	1	2	3	4	3	5	5	5	4	3	3	3	3	3	3
2	2	1	4	3	4	4	4	4	2	5	3	3	4	4	2	1	3	4	5	3	1	4	5	2	4	3	5	3	4	4	1	1	2	2	2	2	2	3	1	3	2	3	3	3	2	2	2	2
1	2	2	3	3	3	3	3	4	3	2	1	3	4	5	4	4	4	5	3	4	4	2	2	1	1	2	3	3	5	3	4	2	3	3	1	3	3	2	3	4	3	3	5	5	4	4	3	3
1	2	1	5	5	3	5	5	5	5	4	5	5	4	3	2	1	2	2	4	3	4	3	4	3	4	4	3	5	4	3	4	3	2	3	4	2	5	3	3	3	4	2	4	3	3	4	3	3
1	3	3	2	5	3	5	3	4	2	2	3	3	3	4	3	5	4	3	4	3	5	4	5	4	4	4	3	3	2	3	4	3	2	4	5	3	3	4	3	4	4	3	2	1	1	5	5	4
1	1	1	2	3	3	5	3	3	3	3	4	2	3	5	5	5	4	5	5	4	5	4	4	3	2	3	1	4	3	3	5	3	1	5	4	2	3	3	4	5	5	3	4	2	4	2	4	4
1	2	1	3	1	3	4	2	3	2	1	1	2	2	3	1	2	1	1	4	1	3	3	4	2	5	5	5	2	3	5	1	2	4	1	3	5	5	3	4	5	5	5	1	3	3	2	4	4
1	1	2	5	5	5	5	4	3	3	5	3	2	3	2	2	3	3	3	1	2	4	3	4	3	5	2	3	4	2	3	4	1	2	3	3	2	4	2	4	4	4	3	5	3	4	4	4	4
1	3	1	3	2	3	1	1	3	4	5	4	3	2	4	5	3	5	5	5	4	4	4	5	2	4	3	2	4	4	2	4	1	4	4	4	3	2	2	3	5	4	4	4	4	4	3	4	3
2	2	1	3	2	2	5	3	4	4	4	2	4	5	4	5	5	5	5	5	4	5	4	3	2	1	2	1	4	3	3	4	3	3	3	4	1	2	3	3	4	3	4	5	5	4	3	4	3
1	3	2	5	4	3	4	3	3	5	5	4	4	3	4	2	1	3	2	3	3	3	1	4	3	2	2	5	4	3	5	4	1	4	2	2	3	3	4	2	4	4	3	4	3	3	2	5	3
1	2	1	4	5	4	5	4	5	2	5	5	4	2	3	3	5	4	4	4	4	3	3	5	4	4	3	2	3	3	4	3	3	1	4	4	3	3	3	1	3	3	2	4	4	2	4	3	2
2	2	1	5	4	3	1	3	3	3	4	4	4	3	3	5	4	4	3	4	1	1	2	5	4	4	5	4	3	3	4	2	1	3	1	3	3	4	4	4	4	4	4	3	1	3	1	2	2
1	1	1	3	1	2	2	1	1	3	3	2	4	4	4	3	4	4	5	4	4	4	4	3	3	1	1	4	1	2	5	4	2	4	2	4	4	3	1	2	4	4	3	5	4	2	5	3	5
1	1	3	4	2	3	4	3	3	4	2	2	3	4	4	4	5	5	5	3	4	3	4	5	5	3	4	2	4	2	3	3	3	3	4	3	2	3	2	2	4	4	4	5	4	5	2	3	3
2	2	2	4	1	3	4	2	1	2	3	4	2	5	3	3	4	3	2	4	4	3	3	5	5	4	4	2	3	4	3	3	2	3	5	3	3	4	2	3	4	3	4	5	5	5	4	4	5
1	1	1	5	4	5	3	4	5	4	2	5	5	5	4	5	3	4	4	4	3	3	3	5	5	3	2	4	1	3	4	4	4	3	3	2	3	3	3	3	3	1	1	3	2	2	1	1	1
2	2	1	5	5	2	2	3	4	2	2	2	3	1	1	4	2	4	3	4	2	3	1	4	4	4	4	1	2	5	5	3	2	3	2	3	3	2	4	3	4	5	5	3	3	3	3	4	3
1	2	1	5	3	2	2	2	4	5	4	4	2	3	4	1	1	2	3	4	4	3	4	5	2	3	2	4	5	4	4	2	1	3	3	3	3	5	3	4	3	4	5	5	3	4	3	3	4
2	3	1	1	1	1	3	2	3	4	5	3	3	3	2	3	3	2	3	5	3	3	2	4	2	4	3	5	2	5	5	2	1	5	3	1	5	2	2	3	3	2	1	3	4	3	4	4	4
2	3	3	5	5	4	2	3	2	5	5	4	5	5	5	3	2	5	4	4	4	3	3	3	3	2	2	1	5	2	2	5	4	3	5	4	1	5	5	5	5	3	5	3	2	3	4	5	5
2	2	1	5	5	4	4	3	3	3	5	4	4	5	5	3	1	4	3	4	2	3	3	4	2	3	2	3	3	3	5	2	2	3	2	4	4	2	2	4	2	1	2	5	3	3	3	5	4
1	3	1	5	2	4	2	2	3	4	2	3	3	1	3	2	5	4	4	4	4	5	5	4	3	2	3	3	3	4	4	3	2	3	2	2	3	4	1	2	3	3	4	3	3	5	3	4	3
1	1	3	2	3	2	4	3	5	5	4	4	4	3	5	2	2	3	3	5	3	2	3	2	1	3	1	4	2	5	4	4	1	5	3	3	3	5	5	5	3	3	3	4	2	2	3	3	5
1	3	3	5	4	4	5	4	4	3	5	2	3	2	2	2	3	4	4	3	3	2	5	3	2	3	2	3	3	4	2	4	1	4	5	3	3	5	3	4	5	2	3	4	4	3	1	4	4
1	1	1	5	3	4	5	4	5	3	3	3	1	2	2	5	4	4	5	4	3	3	5	4	3	4	2	1	3	4	3	3	1	3	3	3	1	3	1	4	4	3	3	2	3	4	2	5	4
1	2	1	5	5	4	5	5	4	2	2	1	3	5	3	2	2	4	3	4	2	4	3	4	4	3	2	4	2	5	4	3	1	4	1	2	4	1	1	1	5	3	4	3	3	2	2	3	1
1	2	3	5	3	3	4	3	4	3	3	2	4	3	4	4	5	4	4	5	4	5	3	2	2	4	2	4	4	5	2	5	2	2	4	3	3	3	1	1	4	3	1	4	3	4	4	5	5
1	1	3	4	2	5	3	3	4	5	4	3	4	3	3	3	3	3	4	3	2	3	2	4	4	2	4	2	2	4	4	5	2	2	3	3	3	3	3	4	5	5	5	3	4	2	2	3	3
2	2	1	5	5	5	5	5	5	4	5	5	3	3	5	3	2	3	2	5	5	5	5	5	2	1	1	4	3	5	5	4	2	3	3	3	3	1	1	4	4	3	3	1	1	1	1	4	2
1	3	1	5	3	3	4	1	3	2	1	3	2	3	2	4	4	4	5	4	4	4	4	2	1	2	1	3	3	4	3	2	1	4	4	3	3	4	4	4	5	5	5	3	4	2	4	4	4
1	2	1	5	3	5	5	4	4	2	5	3	5	3	3	3	3	3	4	2	1	1	3	3	3	3	4	3	3	4	4	3	3	4	3	2	3	3	3	3	4	5	3	4	5	4	2	1	2
1	2	2	5	4	4	3	4	3	4	4	4	3	4	4	3	3	4	4	3	4	4	4	5	3	4	4	3	5	3	3	4	2	1	2	4	3	3	4	4	4	4	3	4	3	3	2	3	2
1	1	1	4	3	2	4	3	4	5	5	2	5	5	4	3	2	3	4	3	2	4	3	3	4	3	3	4	4	2	3	4	1	3	4	4	3	3	3	4	3	3	2	4	5	3	4	4	5
1	4	3	3	1	2	5	4	5	5	5	4	2	3	3	2	1	4	4	2	2	4	4	4	3	2	3	4	3	4	3	4	2	2	5	3	3	5	5	4	5	5	4	5	4	3	2	4	5
1	2	1	4	4	3	2	3	2	2	3	2	1	1	1	3	3	4	3	4	3	3	5	4	5	3	5	3	1	4	4	4	1	3	2	2	4	4	3	5	3	3	4	5	4	2	3	2	2
1	2	1	3	1	1	2	3	4	2	1	1	3	2	4	2	3	2	3	4	2	1	4	2	1	2	2	4	1	5	5	2	1	4	2	1	5	4	3	5	3	3	3	5	4	5	4	2	4
2	3	1	2	2	1	4	2	2	3	2	3	3	1	3	5	3	5	5	5	5	4	5	5	3	5	4	2	3	3	4	5	3	3	4	3	3	4	5	5	4	4	4	4	2	2	4	3	4
2	3	3	3	3	3	4	4	5	5	5	5	3	4	5	3	4	4	3	4	4	4	3	3	3	4	1	2	4	4	3	3	3	4	3	3	2	4	2	3	4	4	2	3	2	1	3	4	4
1	1	2	5	5	4	3	1	5	4	3	2	5	4	5	2	1	4	5	4	4	3	5	3	2	2	2	5	4	4	4	2	1	3	4	3	5	2	3	5	4	3	3	1	1	1	3	5	4
1	2	1	5	3	4	3	3	4	4	4	4	3	4	4	2	2	3	5	2	3	5	1	5	2	3	1	2	5	3	3	4	3	1	3	5	3	5	3	4	5	5	5	5	5	4	5	5	5
1	2	1	4	3	2	2	3	3	4	5	5	4	3	4	2	4	4	5	4	4	4	5	3	4	2	2	2	3	3	4	2	1	3	2	3	3	2	3	2	3	3	2	3	2	3	5	4	3
1	1	1	5	5	5	5	3	4	3	4	4	2	3	4	3	4	5	4	5	4	3	3	2	1	1	1	1	5	4	4	2	2	5	3	5	3	4	2	4	5	4	4	3	1	3	2	5	3
2	2	1	4	4	3	4	3	4	4	4	4	3	3	4	1	2	2	3	3	1	2	1	4	2	5	3	3	2	3	4	3	2	4	3	4	3	4	4	5	5	5	5	4	3	3	3	3	5
2	3	1	4	1	3	5	3	3	4	4	4	3	3	4	5	4	5	5	5	5	4	4	5	3	4	4	3	5	1	2	4	4	2	4	5	2	3	5	4	4	4	4	3	4	3	5	4	4
1	2	2	3	2	3	4	4	5	1	1	1	3	2	4	3	2	4	4	5	5	4	5	3	2	2	2	2	3	5	5	4	1	4	3	3	3	5	5	5	3	2	3	3	2	3	3	4	3
1	3	1	3	1	1	3	3	3	3	5	5	3	2	3	3	4	4	3	5	3	3	3	1	1	1	1	4	2	2	4	3	2	3	2	2	3	4	3	5	5	5	5	5	4	4	5	4	5
2	4	2	4	2	4	5	4	5	5	4	4	4	4	4	3	4	4	4	3	3	4	3	5	5	4	5	3	3	2	2	4	3	3	3	4	3	2	3	2	5	4	2	5	2	3	3	1	2
2	4	1	2	3	3	2	2	1	1	5	2	1	2	1	5	5	5	5	4	5	4	5	5	2	5	5	3	3	3	2	4	4	2	4	2	2	5	5	5	4	3	2	5	4	5	5	5	5
1	1	1	3	3	4	3	1	3	5	4	1	2	1	2	1	1	3	3	4	3	3	3	4	4	5	2	5	2	5	4	3	1	5	3	3	4	5	4	3	3	4	3	3	4	3	2	4	3
1	2	1	4	3	3	4	4	5	4	3	3	3	4	4	2	1	2	3	3	5	3	3	3	2	2	3	3	3	5	4	2	1	5	2	3	4	1	1	2	5	5	2	2	2	2	5	5	4
1	2	3	2	2	2	4	3	3	2	2	1	1	2	3	3	5	5	4	3	4	3	2	5	5	5	5	3	2	5	5	4	2	3	1	3	5	2	1	3	5	2	2	3	3	4	4	4	4
1	3	2	3	5	4	2	3	4	3	1	3	2	3	3	4	2	3	5	4	4	5	1	4	5	4	4	2	4	2	2	4	1	2	3	3	1	3	3	3	5	5	5	5	5	3	5	5	4
2	3	1	3	2	2	3	3	3	1	2	1	3	2	2	1	3	2	2	3	4	5	3	3	3	4	2	5	4	3	4	2	4	2	1	4	4	5	5	5	5	5	5	5	5	5	5	4	5
1	2	2	5	5	5	4	4	4	3	3	1	5	5	4	4	2	4	4	4	3	3	4	4	3	3	1	4	5	3	3	4	2	3	3	3	3	3	2	1	5	5	5	5	1	3	5	4	4
1	2	1	4	3	4	4	3	3	4	5	3	3	5	4	3	2	5	4	5	5	4	4	3	4	4	4	3	4	3	3	4	3	2	3	3	3	2	2	1	4	3	1	3	2	4	5	4	4
2	3	2	4	2	3	2	1	1	3	1	2	2	4	4	2	1	1	2	2	3	2	2	3	2	1	2	5	1	5	4	2	1	5	1	1	5	4	4	4	5	5	5	4	2	3	5	5	5
1	3	1	4	1	1	5	5	5	5	4	4	3	3	4	2	3	4	4	3	3	3	3	3	3	1	1	4	2	4	3	3	2	2	3	3	4	5	4	5	3	5	4	1	1	1	5	3	4
1	2	1	4	4	4	5	5	5	5	5	5	3	2	4	2	2	2	2	1	3	2	2	2	4	2	2	2	4	4	3	5	3	2	3	3	2	5	5	5	4	3	3	5	5	5	4	5	5
2	3	3	3	2	2	3	3	3	4	3	4	2	3	3	5	4	5	5	5	4	5	5	4	5	5	2	3	3	4	3	3	2	1	3	3	3	2	1	2	5	4	4	3	4	4	4	3	4
1	1	1	5	4	5	4	4	5	3	2	2	4	3	5	4	2	4	3	5	5	5	4	3	1	3	2	1	5	4	2	4	4	4	3	4	2	4	5	5	5	4	2	4	3	2	4	5	5
1	2	1	5	5	3	4	5	5	5	5	5	2	5	4	5	4	5	4	2	4	2	1	5	5	5	4	4	3	3	3	2	2	3	3	4	4	2	1	1	2	2	2	2	1	2	3	3	3
1	1	1	5	5	5	5	4	5	4	5	4	3	4	3	3	3	3	3	3	4	5	4	4	4	3	2	3	4	4	4	3	3	3	4	3	3	2	3	2	3	2	2	4	2	3	3	3	3
1	1	2	5	3	4	3	4	5	2	2	1	3	4	4	3	3	3	3	5	4	3	3	3	4	2	1	1	2	5	3	4	3	3	3	3	3	5	3	3	3	5	3	5	4	4	4	5	5
1	2	2	5	4	4	5	3	5	4	5	5	3	4	2	5	1	5	4	5	4	5	5	5	4	4	4	2	4	1	3	4	4	1	3	5	2	4	2	4	2	4	3	3	2	4	2	4	4
2	3	1	4	3	3	5	4	5	5	5	3	2	3	4	3	2	3	3	2	4	2	2	2	1	2	3	2	4	5	3	3	2	2	2	3	3	5	5	4	4	5	4	4	4	3	5	5	4
1	2	2	3	2	2	3	3	4	3	2	2	4	3	5	2	3	5	5	4	5	4	5	5	3	4	4	3	4	3	3	4	3	2	2	4	3	5	4	5	4	3	4	5	2	3	5	5	4
2	1	3	4	2	3	3	4	5	4	3	2	4	4	4	2	2	3	5	3	4	3	3	4	4	3	3	3	5	3	2	3	2	3	2	5	3	1	2	4	4	5	5	5	3	4	5	5	5
1	3	1	4	4	5	4	5	4	5	4	4	3	4	5	3	3	3	3	3	5	5	5	3	2	1	2	1	3	2	4	4	3	2	3	4	1	3	3	4	5	5	5	4	3	5	3	4	2
1	2	1	3	4	4	2	1	1	5	5	4	4	4	4	2	1	4	3	3	2	2	1	5	3	3	3	5	4	3	5	3	1	3	3	4	3	3	4	2	4	5	5	5	4	4	5	5	4
1	2	2	4	3	2	4	3	4	5	4	5	3	3	4	2	3	2	1	4	2	1	3	4	3	4	3	2	4	4	5	5	2	2	2	2	3	4	4	3	5	5	5	4	3	3	3	5	4
1	2	1	3	2	2	4	3	5	5	3	4	2	2	4	3	2	1	1	3	3	3	3	5	3	4	4	3	3	2	3	3	3	3	2	4	5	3	3	2	4	4	4	5	5	5	5	4	5
1	2	1	2	1	1	4	3	3	4	2	2	4	4	4	4	4	5	3	5	5	4	5	5	4	4	3	4	3	4	2	3	1	3	2	2	4	4	3	3	4	3	2	2	2	2	3	2	2
2	1	2	4	1	1	3	2	3	4	3	4	4	3	4	3	2	3	3	4	4	3	2	3	3	4	1	5	3	5	5	1	1	4	2	1	5	3	2	5	3	4	4	2	3	2	4	5	3
1	1	3	3	1	1	4	2	2	3	3	2	2	1	1	3	3	3	3	3	4	2	5	3	5	2	3	5	3	5	5	1	2	5	3	1	5	1	2	3	4	5	5	5	5	4	5	3	4
1	2	1	1	1	1	5	5	5	5	3	4	4	4	5	3	4	4	5	4	4	4	3	3	2	4	3	1	3	3	4	3	2	3	4	3	2	4	3	2	3	2	2	4	4	4	5	4	4
1	2	1	4	3	4	5	3	4	3	3	3	2	4	2	2	3	2	4	4	4	3	3	3	2	3	2	4	1	5	4	3	1	4	2	3	3	3	2	3	5	3	4	2	1	1	4	5	4
1	3	3	5	4	5	5	5	5	5	4	5	3	3	3	5	4	4	5	4	3	3	4	5	2	4	5	1	3	2	3	4	2	3	4	3	3	4	2	4	3	2	3	1	3	1	3	3	3
1	2	1	4	3	5	2	2	3	5	5	3	4	4	4	3	4	4	3	3	3	4	2	5	5	4	3	2	3	4	4	3	2	2	4	3	2	4	4	4	4	5	5	3	1	4	3	4	3
1	2	1	4	1	1	5	5	5	3	4	3	4	5	5	5	4	3	5	4	4	4	4	5	2	3	4	4	4	4	3	4	2	2	3	3	4	4	3	5	4	4	3	4	2	4	3	3	2
1	4	1	3	3	3	5	3	5	4	5	5	1	1	1	4	5	4	4	5	4	4	3	5	4	5	4	2	4	3	3	2	2	2	2	1	2	4	3	3	4	5	4	2	1	2	4	4	2
1	4	2	3	2	2	5	5	5	5	4	3	3	4	2	5	5	5	5	3	5	5	3	5	5	5	5	5	2	4	4	4	2	3	3	4	4	2	2	1	3	2	1	3	2	2	2	2	3
2	2	1	3	3	2	4	1	3	3	2	2	1	2	3	3	3	4	3	5	5	4	5	5	4	4	5	2	3	4	4	3	1	3	3	4	5	2	3	3	5	5	2	5	4	4	3	4	5
1	2	1	4	3	2	4	3	3	3	3	3	3	1	1	3	5	4	5	5	5	4	5	4	3	5	3	4	3	4	4	2	1	4	3	4	2	5	2	3	4	2	2	2	3	3	2	3	4
1	2	2	5	5	5	4	3	4	3	5	3	4	3	3	3	3	3	3	2	3	2	2	3	1	2	2	2	2	5	3	3	1	3	3	3	4	3	3	5	4	3	3	4	4	4	5	4	4
1	1	1	1	1	1	2	1	1	2	4	1	5	4	4	5	4	5	5	5	5	4	3	2	4	5	5	3	3	2	3	2	2	3	3	2	4	3	2	3	3	3	5	2	4	3	5	5	5
1	2	3	3	2	4	2	2	2	3	2	1	5	4	5	3	2	4	3	5	5	4	5	3	4	3	3	5	2	4	2	3	2	2	3	3	3	3	4	4	3	3	3	4	4	5	5	4	5
1	3	2	5	5	5	5	5	5	5	5	3	5	5	5	2	3	3	2	5	5	5	3	3	2	2	1	3	3	1	4	5	2	2	4	4	4	2	4	2	3	3	3	5	3	5	4	4	4
1	2	1	1	2	3	3	1	4	1	4	4	1	3	5	3	3	1	1	3	2	1	2	2	2	1	4	5	1	5	4	1	2	5	2	1	5	4	2	5	5	5	5	5	4	5	5	5	5
1	2	1	5	2	4	4	3	5	2	2	2	4	4	3	4	3	3	3	4	5	3	4	3	3	3	3	4	2	4	4	1	1	5	4	4	3	3	3	3	3	3	2	3	3	2	4	4	4
2	1	1	5	2	3	3	2	2	3	2	2	3	2	4	3	3	3	4	4	5	4	3	5	5	5	4	4	3	3	4	5	2	2	2	3	2	5	3	5	5	5	3	5	4	3	3	3	3
1	2	1	5	4	5	4	4	4	5	3	3	4	4	4	3	3	5	5	3	4	3	2	4	3	2	3	3	2	4	5	4	1	5	2	3	3	3	3	3	4	3	3	2	1	3	2	3	2
1	2	2	5	5	4	4	5	5	5	5	4	3	3	3	3	1	5	3	2	2	2	2	2	1	2	2	3	5	5	5	3	2	3	3	3	2	4	3	5	5	3	4	4	3	3	5	5	5
1	2	1	5	4	4	5	3	4	2	2	2	3	3	4	4	3	4	5	4	4	4	5	4	2	4	4	2	3	4	4	3	4	4	3	1	3	2	1	3	5	4	4	3	4	4	3	4	3
1	4	3	5	5	5	3	2	4	4	3	3	3	5	3	1	1	1	2	4	3	3	4	3	3	3	3	4	4	5	4	2	3	3	4	3	3	4	3	5	5	5	5	5	3	4	3	5	5
2	2	3	2	2	3	2	1	2	2	2	1	3	2	5	5	4	5	4	4	5	4	5	5	4	5	4	4	4	4	4	5	3	4	3	2	3	3	3	3	4	4	2	4	3	3	4	5	5
1	2	1	2	2	3	4	4	3	3	4	2	5	5	3	5	5	5	5	4	4	4	3	5	4	3	1	3	4	3	3	2	2	4	3	2	3	2	3	3	4	1	3	4	3	3	2	3	4
1	2	1	4	1	3	2	3	2	3	3	3	2	3	4	2	2	3	2	2	4	4	4	3	3	3	2	3	2	5	5	1	1	4	2	1	5	3	4	3	3	4	3	5	4	4	3	5	5
1	3	2	4	4	3	3	3	4	5	5	5	4	3	4	2	5	3	4	3	5	3	4	4	4	3	3	2	4	3	3	3	2	2	4	4	2	4	4	3	4	3	5	4	4	3	4	4	4
1	2	1	4	4	4	4	1	3	4	4	4	2	3	3	3	2	4	4	5	5	5	5	4	5	4	3	4	3	5	4	3	1	3	3	1	2	2	1	2	4	2	3	3	2	1	5	4	4
1	3	2	5	3	3	5	3	5	5	2	2	3	3	4	2	1	4	3	4	4	4	5	5	4	4	4	1	3	3	4	5	3	2	3	4	3	4	3	4	5	5	4	5	5	4	5	5	5
1	2	1	4	4	5	2	2	2	5	5	4	5	4	4	1	1	1	3	4	4	3	4	5	2	3	4	3	3	4	5	2	2	3	2	2	3	4	3	2	5	3	4	5	3	4	2	2	3
1	3	1	4	3	2	4	3	4	3	2	1	1	1	3	2	2	4	5	5	5	5	5	3	3	4	2	3	4	3	5	4	2	4	3	3	3	4	3	3	4	5	5	3	3	4	5	5	4
1	2	1	5	3	5	3	2	4	5	5	4	3	5	5	3	5	4	4	5	4	2	3	4	3	3	2	2	5	3	1	4	3	3	3	3	2	5	4	3	5	2	3	4	4	3	4	5	4
1	3	1	4	4	3	4	3	3	5	4	3	4	5	5	2	2	4	5	4	4	2	3	5	5	5	4	3	4	5	2	3	3	3	3	3	2	2	2	1	5	4	2	5	3	5	3	2	5
1	1	2	2	2	2	3	1	3	4	5	5	2	2	3	4	4	5	5	5	3	4	5	5	5	5	2	3	4	5	4	4	1	4	2	3	4	2	1	3	2	1	2	3	3	4	5	5	4
1	2	1	4	2	2	5	3	5	3	2	1	5	5	5	5	4	3	4	4	4	5	5	4	4	3	2	1	5	3	3	5	3	1	3	4	2	3	4	5	5	5	5	5	5	5	5	5	4
2	2	1	3	4	3	2	2	3	2	3	2	4	1	4	4	4	5	4	3	3	3	3	5	3	2	3	4	1	5	4	1	2	5	3	2	4	2	3	3	5	5	4	2	2	3	3	5	3
2	2	1	3	2	3	4	2	4	4	5	5	3	3	3	1	3	4	4	3	3	3	3	5	4	4	3	4	2	5	5	1	2	4	3	2	4	3	4	2	1	1	1	4	5	5	3	3	4
2	3	1	3	3	3	4	2	3	5	4	4	3	2	4	3	3	4	3	5	4	4	4	4	4	3	4	2	5	4	4	3	3	3	3	3	2	5	5	4	4	4	4	3	5	3	2	4	4
1	3	2	4	2	2	5	4	4	3	4	1	2	2	2	4	3	5	3	3	3	2	2	4	2	3	2	5	4	4	5	3	1	3	2	3	4	4	4	4	4	5	5	5	4	5	3	5	4
1	3	1	5	3	3	5	3	5	4	5	4	4	5	4	3	2	3	3	4	4	5	5	2	4	3	2	2	2	3	3	3	2	4	5	3	3	5	3	5	5	2	2	3	3	2	4	5	2
1	2	2	5	3	3	3	2	3	3	3	2	4	3	3	5	4	3	5	5	4	3	3	5	2	3	4	4	1	3	3	4	2	3	4	3	5	5	5	4	4	4	4	4	3	3	2	5	4
1	1	3	3	3	3	1	1	2	4	2	2	4	5	3	3	2	4	4	4	4	5	5	4	3	3	2	4	3	3	4	3	1	3	4	2	2	3	3	4	5	4	4	3	3	5	5	5	5
2	1	1	4	3	2	3	4	3	3	2	2	5	4	5	3	1	4	4	4	4	2	3	5	3	5	4	4	3	5	5	2	1	3	2	2	3	4	4	4	3	3	3	3	5	3	2	3	3
2	4	3	4	5	3	4	2	3	5	5	5	2	3	2	4	3	4	4	3	4	4	3	3	2	3	2	3	4	3	2	4	3	3	4	2	2	5	5	4	4	2	5	5	5	5	5	5	5
1	2	1	4	3	4	4	3	2	3	2	1	3	2	4	3	1	3	3	5	3	3	3	4	5	5	4	5	2	5	4	3	2	5	2	2	4	3	4	4	3	4	4	3	3	3	5	4	4
1	2	1	3	1	1	3	3	3	5	3	4	3	2	3	5	5	5	5	5	4	4	5	5	5	5	4	3	2	4	2	4	3	3	4	4	4	3	1	3	5	3	4	2	3	1	4	5	5
1	1	1	5	3	2	4	2	3	1	1	1	4	3	3	3	3	3	3	5	5	5	5	5	3	4	3	5	4	4	4	2	1	2	2	4	5	4	2	3	4	4	4	3	3	3	4	4	4
1	2	1	3	4	1	5	4	4	3	2	2	4	5	5	2	2	3	3	4	4	4	3	5	4	4	4	4	3	4	2	4	2	4	3	3	3	5	3	5	4	4	4	3	4	4	2	3	4
2	3	1	1	1	1	4	3	5	2	2	1	3	3	1	3	5	4	4	4	5	5	3	5	5	5	5	3	4	4	3	3	4	2	2	3	2	4	2	5	4	4	4	5	4	5	5	3	5
1	3	1	5	3	5	4	3	4	4	3	3	3	4	4	3	5	4	5	5	5	5	4	5	4	4	5	3	3	3	2	4	3	2	3	4	2	4	2	3	3	2	4	4	2	4	3	4	5
2	4	1	5	2	2	4	2	4	2	4	3	1	1	1	5	5	4	5	5	4	5	2	5	2	5	3	3	3	3	3	2	3	5	3	2	3	4	2	3	2	2	4	4	5	4	3	5	4
2	2	1	5	3	5	3	2	3	4	3	5	3	3	4	2	1	4	5	5	4	3	3	3	3	3	1	4	2	5	5	3	2	3	2	2	4	2	3	4	3	3	2	3	2	5	4	5	3
1	2	2	5	5	5	5	3	4	3	4	2	5	5	5	5	5	4	5	4	3	4	5	4	2	3	2	2	3	3	4	3	1	4	4	4	4	3	2	2	4	2	2	2	2	3	2	3	4
1	2	2	1	1	2	4	1	4	2	3	2	2	2	3	4	5	5	5	5	5	3	3	2	2	2	1	3	3	4	4	3	2	3	2	3	3	5	5	5	5	5	4	5	5	5	3	4	5
1	2	1	1	2	1	1	1	2	2	2	1	2	3	2	4	4	4	5	5	5	2	4	5	5	5	5	4	4	4	4	3	1	3	3	4	4	4	4	4	5	5	4	5	5	5	3	5	4
2	3	1	1	1	1	5	5	3	1	2	3	2	3	4	5	5	4	5	5	5	5	5	5	5	5	5	3	2	3	5	3	3	5	3	1	5	3	2	3	3	2	2	5	3	4	3	2	1
2	4	3	2	2	1	4	3	3	5	5	4	4	4	4	1	1	4	4	4	4	3	4	5	2	2	1	3	3	4	3	2	1	5	3	3	2	4	3	5	4	4	4	3	4	4	4	5	5
1	2	1	3	5	4	5	5	5	3	2	2	3	3	2	3	4	5	5	5	3	3	2	3	3	3	3	3	3	4	3	4	1	2	3	2	3	3	3	5	3	3	2	5	4	5	3	4	5
1	2	2	3	3	3	2	3	3	4	5	4	4	3	3	3	2	3	4	4	3	3	3	5	4	4	4	4	4	4	4	3	1	3	1	3	3	4	3	4	4	3	5	3	3	2	5	5	5
1	1	1	2	2	1	2	1	1	4	3	3	2	2	1	4	5	5	5	3	4	3	2	4	5	3	3	4	1	5	4	3	1	5	2	1	4	3	3	3	4	4	3	4	3	3	3	4	5
1	1	1	2	2	4	3	1	1	3	5	4	3	3	4	2	3	3	2	2	2	5	3	5	2	4	3	4	1	5	4	1	3	5	3	1	3	5	5	5	3	4	4	1	3	2	5	5	3
1	2	1	4	4	5	4	3	5	5	4	3	4	5	3	4	3	3	4	5	4	4	5	4	5	3	2	3	4	3	4	5	3	1	4	2	2	5	3	4	4	3	4	5	4	5	3	3	2
1	1	1	3	1	1	3	3	2	5	5	5	4	3	4	2	1	3	3	3	4	3	3	3	2	2	1	4	2	5	4	1	1	5	2	1	4	4	4	5	5	5	3	4	2	2	4	4	3
1	3	2	5	4	2	5	2	4	5	5	4	5	3	5	4	4	5	4	2	2	3	2	4	4	3	2	3	4	4	4	4	3	3	2	3	2	3	3	4	5	3	5	4	3	3	4	5	5
2	1	1	5	2	2	3	4	3	5	3	5	4	4	5	5	4	5	4	3	4	3	4	4	3	4	3	4	4	3	4	3	2	4	2	3	3	3	4	4	4	1	3	4	2	3	3	3	2
1	3	2	5	4	5	5	4	5	5	5	4	5	4	5	2	2	3	3	3	2	1	2	4	2	3	3	3	2	3	3	5	1	3	3	3	3	4	5	5	5	4	4	4	2	3	5	4	5
1	2	3	5	5	5	3	4	3	5	4	3	4	4	4	4	3	4	3	5	5	5	4	3	1	2	2	2	3	3	4	2	1	3	3	3	4	4	4	4	3	5	2	2	3	1	3	3	4
1	3	1	3	3	2	4	2	3	4	4	4	2	3	5	4	3	3	4	3	5	3	3	4	3	4	3	3	3	3	3	5	2	3	2	2	2	5	5	5	5	4	5	3	2	2	4	5	4
1	4	1	3	3	3	5	3	4	3	3	3	4	3	4	5	3	5	5	5	5	4	3	4	5	5	4	4	2	4	3	2	1	3	4	2	3	2	1	3	3	3	3	3	2	3	2	4	2
1	2	1	5	5	4	2	4	4	5	5	4	5	3	5	2	4	5	2	4	3	2	3	2	1	1	2	4	3	4	5	4	2	5	2	3	4	4	4	4	3	3	2	4	2	3	5	4	4
1	3	1	4	3	2	5	3	5	5	4	4	3	4	4	4	4	4	5	4	4	3	3	4	4	4	2	3	4	3	3	3	2	4	4	2	2	3	3	2	4	4	4	4	3	2	5	5	5
1	4	1	2	2	3	5	4	5	5	3	5	1	3	1	4	4	4	4	4	5	3	5	4	4	4	5	3	2	4	2	4	3	3	3	3	5	4	3	5	4	1	2	3	3	3	5	4	2
2	3	3	5	3	3	5	2	4	5	5	3	3	2	4	4	5	4	5	5	4	3	5	3	1	3	4	3	2	4	5	4	2	3	2	2	3	3	3	3	5	4	3	4	1	3	3	4	3
1	3	1	2	4	4	3	3	3	4	3	4	2	4	4	5	5	5	5	5	4	3	4	5	2	4	5	1	5	4	2	4	3	1	4	4	2	5	5	5	4	3	5	5	5	5	4	4	4
1	3	1	1	1	3	4	3	3	3	1	3	1	2	1	3	3	3	3	5	5	5	3	4	4	4	3	5	1	5	5	1	1	5	1	1	5	2	2	2	4	4	1	4	4	4	4	5	5
2	2	1	5	4	3	2	1	1	3	5	2	1	1	2	4	4	5	4	5	4	3	4	5	4	4	3	3	4	4	4	2	1	2	3	2	5	3	2	4	3	4	2	5	4	4	5	5	5
2	3	1	3	2	2	1	2	3	5	4	4	2	4	3	4	4	4	4	5	3	3	4	4	3	4	2	2	3	3	4	2	1	3	3	4	3	4	5	3	4	5	4	5	4	4	4	5	5
2	2	1	5	4	3	4	2	4	5	5	4	5	5	5	2	3	4	3	2	2	2	1	4	4	4	4	5	3	4	4	4	1	4	2	2	3	4	2	4	4	5	3	4	4	2	2	2	1
1	3	1	3	3	2	3	2	3	4	5	2	4	3	4	4	5	5	5	5	5	5	5	3	3	4	2	3	4	4	4	4	2	3	3	3	3	4	2	4	4	2	3	5	5	5	4	4	5
2	2	1	4	5	4	4	5	5	3	2	1	3	5	5	4	5	4	5	5	4	4	5	5	5	5	5	3	4	2	4	3	4	1	3	3	4	4	3	4	4	1	2	5	3	4	1	2	2
1	2	2	4	2	3	4	4	5	4	4	3	4	4	4	4	3	5	5	2	3	4	4	5	2	4	4	2	3	2	3	4	3	4	2	4	4	5	3	5	4	4	4	5	4	4	4	5	4
2	1	1	4	5	4	3	3	3	3	2	1	2	2	3	4	4	5	5	4	4	2	4	5	5	4	4	3	3	4	5	3	1	5	1	1	4	4	2	3	4	3	3	3	4	4	1	2	3
1	1	3	3	2	3	4	4	4	3	5	2	4	2	3	4	3	5	3	3	1	3	3	5	2	4	4	2	2	4	3	1	1	3	2	3	2	5	3	4	3	3	4	4	4	4	5	5	4
1	2	1	2	1	2	3	4	4	3	4	4	4	3	3	4	5	5	5	5	5	4	5	5	5	3	5	3	2	3	5	4	2	2	3	4	4	2	2	5	5	4	5	4	3	3	2	3	4
1	2	1	4	2	4	5	4	5	4	4	4	5	5	5	2	3	3	3	3	4	3	3	1	1	3	2	4	2	4	4	3	2	5	3	1	5	3	3	3	3	1	2	5	5	4	4	5	3
2	2	1	4	4	2	5	5	5	3	2	1	3	5	3	4	4	3	5	5	4	5	3	4	3	4	3	5	1	4	3	1	1	5	1	1	4	1	2	1	3	1	3	4	5	4	1	2	1
2	1	3	1	1	1	3	3	3	2	2	4	2	2	3	4	3	4	5	3	5	5	3	5	2	3	4	4	2	4	5	2	1	3	2	1	5	3	4	3	5	5	3	3	3	3	5	5	5
1	2	3	4	3	3	5	3	4	4	2	2	4	4	3	1	1	3	4	4	5	3	4	1	2	2	1	5	2	5	5	3	1	5	3	2	5	3	2	5	3	4	5	4	2	4	4	3	5
1	2	1	5	4	4	4	4	4	5	5	5	5	5	5	4	5	4	3	2	3	3	3	3	2	3	2	3	3	3	3	3	5	2	2	5	4	5	5	5	4	4	5	5	5	5	1	2	2
1	3	1	5	5	3	3	3	4	4	3	3	3	3	5	4	5	5	5	4	5	5	5	5	4	4	4	2	5	2	3	2	3	2	5	5	1	4	4	5	5	4	5	2	4	3	4	4	5
1	4	2	3	1	4	3	4	4	5	4	4	4	5	4	3	4	4	3	2	2	4	4	5	5	5	4	2	2	4	3	4	1	2	3	3	3	4	3	4	5	5	4	3	1	3	4	4	5
2	4	1	5	2	3	5	4	4	5	5	5	4	2	4	3	4	5	5	4	5	4	3	4	4	4	3	3	2	4	4	3	2	2	4	3	4	1	1	2	4	4	3	5	3	2	4	2	4
1	2	1	5	2	3	5	4	4	2	3	2	5	4	5	4	3	4	3	5	4	3	4	3	3	3	2	3	3	4	3	2	3	3	3	2	4	4	3	5	5	4	3	4	3	3	3	4	3
2	3	3	5	4	3	4	4	4	4	5	2	4	3	5	2	1	2	1	5	5	5	4	3	3	2	2	3	2	5	3	3	1	4	1	2	3	3	2	2	4	4	5	5	3	2	1	5	4
1	2	2	5	5	5	4	4	4	3	4	5	5	5	5	2	1	2	2	2	3	3	3	5	4	4	3	4	3	3	3	3	1	3	3	2	4	5	3	4	4	3	3	3	3	3	5	2	3
1	4	1	5	5	5	4	3	5	5	4	4	3	3	3	5	4	5	5	3	4	3	3	5	4	4	4	4	4	4	5	3	2	3	2	2	5	3	1	2	3	3	1	2	2	2	2	5	4
1	3	1	2	3	2	4	3	4	2	1	1	3	3	5	4	5	5	5	5	5	5	5	5	4	5	3	4	2	4	3	3	1	3	3	2	4	3	2	2	3	4	3	4	4	5	4	3	4
2	3	1	3	3	2	4	4	3	5	5	5	2	2	2	2	3	4	4	3	3	4	4	5	3	5	4	3	4	2	3	4	3	2	2	3	4	5	4	5	4	5	4	5	4	4	5	5	5
1	2	2	4	3	4	3	4	4	3	2	2	5	5	5	4	1	4	4	5	5	5	5	4	4	3	5	3	3	3	2	3	4	3	3	3	3	2	3	3	5	5	5	4	3	3	4	3	2
1	1	1	4	3	3	4	4	4	2	1	1	2	2	3	4	3	3	3	5	3	3	5	4	5	1	2	4	2	5	5	1	1	4	2	2	5	3	3	4	3	3	3	5	2	3	3	4	5
2	2	2	5	3	4	3	1	2	1	3	2	5	3	4	5	3	3	4	4	4	5	3	3	4	5	5	4	1	5	4	1	1	5	1	3	5	3	2	4	2	1	5	2	4	4	2	2	2
1	2	2	4	5	4	4	4	3	5	5	3	4	2	4	1	2	4	3	5	5	4	2	2	3	2	2	3	3	4	4	3	2	3	4	3	3	4	3	4	5	5	4	5	3	4	5	4	4
1	2	1	4	2	2	3	4	5	4	4	2	4	4	4	4	5	4	3	5	5	4	5	5	4	3	3	4	5	4	3	4	2	1	3	2	3	2	3	3	3	5	2	4	4	4	5	5	5
1	2	2	5	4	4	5	4	4	4	5	4	5	5	5	2	1	4	4	5	4	4	5	5	4	4	3	3	2	2	3	4	3	2	3	5	2	2	4	3	5	3	4	3	4	3	5	4	3
2	3	2	3	2	1	5	4	4	3	1	1	3	2	3	5	4	5	4	5	4	5	5	5	2	4	4	3	2	4	2	3	2	5	3	2	2	3	4	5	4	4	4	4	4	4	4	4	2
1	4	3	3	3	2	5	5	5	4	4	5	3	4	2	3	3	4	5	3	2	1	3	4	3	3	3	3	3	5	4	3	1	3	2	4	5	5	5	5	4	3	4	2	3	2	3	3	4
1	1	2	3	2	3	5	5	5	5	4	4	3	3	3	1	1	4	3	3	2	2	2	3	1	1	1	4	2	5	5	1	1	5	2	1	5	5	5	5	2	3	2	5	3	3	5	5	5
2	1	2	4	4	5	3	2	4	5	4	5	4	4	4	5	5	5	5	4	4	3	3	4	4	4	4	3	4	4	4	3	1	3	4	3	4	3	1	3	5	4	5	4	4	3	3	2	1
2	3	2	5	5	4	5	4	5	3	1	2	5	3	4	2	3	2	4	5	5	5	4	5	4	5	3	3	4	4	2	4	3	3	3	5	3	2	2	5	5	5	4	4	4	4	4	4	4
1	3	2	5	3	3	5	5	5	1	4	2	4	3	5	4	4	3	4	4	3	4	3	4	4	4	4	2	4	3	3	3	1	3	3	2	3	4	2	4	4	3	3	5	4	4	5	3	3
1	2	3	5	4	5	5	5	5	4	4	5	5	4	4	3	1	2	3	3	3	3	2	4	3	5	3	3	3	3	4	4	2	3	3	2	4	4	2	4	4	4	3	5	5	4	3	2	2
2	1	2	3	3	4	3	3	2	2	2	1	5	3	4	5	5	5	5	3	3	2	2	3	5	3	3	4	3	4	4	3	2	4	2	3	3	3	3	4	4	3	2	5	5	5	5	5	4
1	1	3	4	2	3	3	3	5	3	1	2	1	3	1	5	5	5	5	4	4	4	4	4	5	4	3	4	4	3	5	5	2	2	2	3	3	5	5	4	5	5	4	4	3	4	5	5	5
2	2	1	4	2	3	4	5	3	2	1	3	3	4	5	4	5	4	5	5	3	3	3	2	1	2	1	4	1	5	5	2	1	5	2	2	3	3	3	3	4	3	5	2	4	3	3	3	4
1	4	2	5	5	5	5	4	5	5	4	3	3	3	4	2	4	3	4	5	3	3	3	3	3	4	2	1	4	4	4	5	4	3	3	4	2	5	5	5	5	4	5	4	4	3	5	5	5
1	2	3	5	5	4	5	4	5	4	5	1	5	4	5	4	3	5	5	5	5	5	5	3	1	2	2	3	3	4	5	2	2	3	3	4	4	4	5	3	3	2	1	3	3	3	3	3	2
1	2	1	4	2	1	3	1	3	2	1	1	3	2	2	3	3	3	5	5	5	4	3	5	4	3	5	5	1	5	4	1	1	5	2	1	4	3	5	3	5	4	5	4	3	3	3	5	2
1	4	1	5	3	5	4	2	4	4	3	3	4	3	4	3	3	5	5	4	4	5	5	3	1	3	3	4	3	5	4	3	2	2	4	4	3	4	3	3	4	5	2	5	4	5	4	5	3
1	3	2	3	1	2	4	4	5	2	3	1	2	3	3	4	5	4	5	4	5	5	5	3	3	3	2	5	1	4	4	2	2	3	2	2	5	3	2	3	5	5	4	3	3	3	2	3	3
2	3	2	5	4	5	5	3	4	5	4	4	2	4	5	3	4	5	5	3	3	1	1	3	4	5	4	3	3	3	3	3	1	2	2	2	3	5	4	4	3	4	3	3	2	2	4	3	4
1	3	3	4	3	3	4	2	3	4	3	5	4	2	4	3	4	3	3	4	3	4	4	3	3	3	4	4	2	3	4	3	2	2	3	3	3	5	3	5	5	5	4	4	4	3	3	5	4
2	3	2	4	5	5	5	5	5	4	3	3	5	4	5	4	1	3	4	4	3	3	4	4	1	3	2	3	2	5	4	4	1	3	3	2	3	5	5	5	3	1	2	3	3	1	4	5	4
1	2	1	5	3	4	2	4	2	4	3	4	4	5	5	5	3	4	3	3	4	3	2	5	3	4	3	5	1	4	4	1	2	2	3	2	5	4	3	4	1	3	3	4	5	5	2	3	4
1	4	1	3	1	1	4	3	5	3	4	4	3	4	4	3	4	3	4	3	3	3	2	4	4	4	3	4	3	3	3	2	1	4	1	3	4	4	2	4	4	4	5	4	5	4	3	3	4
1	1	2	3	2	2	4	3	4	5	2	3	3	4	4	5	2	5	5	3	2	1	2	5	5	4	3	3	3	4	4	3	2	2	3	4	3	4	3	5	5	4	5	5	5	5	3	5	5
2	4	3	5	4	3	2	1	4	5	4	3	4	5	3	3	4	4	4	4	3	3	4	3	4	4	3	2	2	3	5	2	2	2	4	3	5	4	3	5	4	4	5	4	2	5	3	3	5
1	3	2	1	2	2	4	5	3	2	2	2	1	1	1	1	1	1	1	5	5	4	4	5	5	4	5	5	1	4	4	1	1	5	3	3	5	5	5	5	2	3	5	4	2	4	5	5	5
2	1	2	4	3	2	4	3	5	2	2	3	2	4	4	5	5	5	5	4	3	4	4	5	5	3	4	4	3	5	4	3	3	2	2	3	4	3	4	3	2	4	2	4	4	3	4	4	4
1	3	2	5	3	4	3	2	4	3	3	3	3	2	4	4	2	5	4	5	3	4	2	4	5	2	3	4	1	4	5	2	1	4	1	3	5	2	2	2	4	4	3	3	4	4	4	4	4
1	2	1	4	1	1	5	4	4	5	4	3	5	4	4	5	4	4	5	5	3	3	4	4	5	5	3	4	3	5	4	4	2	3	3	2	2	4	4	3	5	4	4	5	3	3	1	3	3
1	2	1	3	3	1	4	2	5	5	4	5	5	5	5	3	4	4	4	5	3	5	5	5	4	4	3	2	4	2	2	3	2	2	3	5	2	3	3	4	5	4	4	5	4	5	4	4	4
1	2	1	4	3	5	5	4	3	5	5	4	5	4	2	3	2	1	1	4	4	4	2	4	2	4	3	4	3	4	5	3	2	5	4	2	3	3	3	4	5	4	5	4	4	4	3	5	4
2	1	3	5	5	4	5	4	5	3	4	5	4	4	5	5	4	5	5	5	3	3	3	5	4	2	3	3	4	2	2	4	2	1	2	4	2	5	4	3	4	5	3	3	3	3	5	4	4
2	2	1	5	4	4	4	4	5	5	5	4	5	5	5	5	4	3	3	4	2	3	1	5	5	5	5	2	4	2	2	3	4	2	5	2	4	5	5	3	4	4	5	1	2	3	3	5	5
1	1	2	5	1	3	3	2	4	4	2	3	3	5	4	2	5	5	5	5	4	3	4	3	3	2	3	5	2	4	5	2	1	3	1	2	4	3	2	2	5	2	3	4	3	5	4	3	4
1	4	1	5	5	4	3	3	2	3	3	1	3	3	4	4	3	5	5	2	5	4	4	5	4	3	3	5	4	5	3	3	2	3	2	4	4	1	3	3	5	4	5	4	4	3	5	3	5
1	3	2	1	1	2	4	4	4	2	3	3	2	3	5	3	2	3	4	4	5	4	3	5	4	3	5	4	3	4	5	3	2	3	2	2	3	3	4	5	4	3	3	5	3	5	3	5	5
1	2	2	5	4	4	4	4	5	5	5	5	4	4	4	1	2	3	3	5	3	4	2	3	4	4	2	4	3	4	4	3	3	3	3	3	3	3	3	3	5	5	5	4	3	1	5	3	5
1	1	1	4	1	2	5	1	4	4	5	3	2	3	4	2	4	3	5	5	5	4	5	4	3	3	3	2	2	5	4	3	2	4	3	2	4	5	3	5	4	3	4	4	4	3	5	4	3
2	1	2	5	4	5	3	3	4	3	4	4	5	4	3	4	4	5	5	4	4	4	3	5	3	5	5	5	4	3	4	4	2	3	3	1	4	1	3	3	4	4	5	2	2	3	3	4	4
1	2	2	4	1	3	5	3	4	2	1	2	4	3	3	2	5	3	5	4	3	2	3	4	4	4	3	3	3	5	4	3	1	5	1	2	4	4	3	3	4	4	4	5	4	3	4	5	5
1	4	2	4	4	2	5	5	5	4	4	3	3	5	4	2	2	2	3	3	3	3	5	3	1	1	2	5	2	4	5	1	2	5	1	3	5	5	3	3	5	5	5	3	4	1	2	4	4
1	1	1	5	5	4	4	3	3	5	2	2	5	2	4	4	4	4	5	4	4	4	2	4	5	4	4	5	2	4	5	3	1	4	1	2	4	3	2	2	4	3	1	4	4	5	1	3	3
1	2	2	3	2	2	3	3	4	2	1	3	5	3	3	4	4	5	5	4	4	4	3	4	4	5	4	4	1	4	4	2	2	4	4	3	4	4	3	3	5	3	4	4	4	2	3	4	5
1	4	2	4	2	3	3	3	3	3	4	1	4	4	3	2	3	4	5	3	4	4	4	5	4	3	3	4	3	4	5	3	1	4	2	3	4	5	3	3	5	4	4	5	2	4	3	3	3
1	2	2	4	4	2	4	3	5	3	4	1	4	3	4	2	3	5	4	4	4	3	3	4	5	3	3	5	3	5	4	1	1	4	1	3	4	4	2	3	4	5	4	3	3	1	3	3	3
2	1	2	5	3	3	4	2	2	4	5	5	5	5	4	5	5	5	5	2	3	5	4	5	4	5	5	2	5	3	1	4	4	1	4	4	3	4	5	5	3	2	4	5	5	5	5	5	4
2	2	3	3	2	2	3	5	4	4	4	3	4	3	3	4	5	3	3	4	5	4	3	5	5	5	4	4	1	4	4	2	1	4	3	3	3	3	3	4	3	3	4	4	4	2	4	3	3
1	2	2	4	4	2	2	1	3	3	5	2	3	2	2	5	3	3	4	3	3	4	3	5	3	5	5	4	3	4	4	1	3	4	4	2	5	4	4	5	2	1	5	5	4	5	5	5	5
2	1	1	3	2	2	2	1	3	3	3	2	4	4	5	3	5	5	5	5	5	4	5	4	4	5	4	2	1	2	5	3	3	5	2	2	3	5	4	2	5	3	2	4	4	4	3	3	3
1	2	2	4	4	3	5	5	5	5	3	4	5	4	5	3	2	2	1	4	4	3	3	3	4	2	2	5	1	5	5	2	1	4	2	1	5	3	2	5	3	1	3	4	4	4	2	3	3
1	1	3	5	5	4	3	3	3	3	3	3	3	3	4	3	4	3	3	4	5	4	3	3	5	5	3	3	2	4	4	4	2	3	1	3	4	5	5	5	4	4	4	4	3	3	2	2	2
1	1	2	2	2	2	2	4	3	4	5	4	2	4	4	3	5	5	5	2	3	3	4	5	5	4	4	2	4	4	3	3	1	2	3	3	3	5	3	5	5	5	5	4	3	3	5	5	5
1	2	3	5	1	3	3	2	4	2	1	1	4	5	4	4	3	4	4	5	5	4	5	4	3	3	2	3	2	5	5	3	1	5	1	3	5	4	1	3	5	5	5	2	2	2	4	4	4
1	2	2	3	3	2	4	1	3	3	1	3	4	3	3	2	1	4	3	4	4	3	4	5	3	3	4	4	3	5	4	3	3	4	3	3	4	5	5	5	5	4	5	5	4	4	5	5	5
2	2	3	5	1	3	3	4	4	4	5	3	5	3	4	5	4	5	5	5	5	5	4	5	3	5	4	3	3	4	3	2	2	2	3	4	3	4	2	3	4	4	5	4	1	2	4	3	4
1	2	2	5	2	3	4	4	5	5	5	5	5	5	3	2	2	3	3	4	2	2	2	5	3	1	3	4	3	5	5	1	1	4	1	3	3	4	2	4	3	1	2	5	3	4	5	5	4
1	2	2	5	3	4	3	2	4	5	3	1	3	2	5	4	2	4	4	3	3	4	4	4	5	3	4	5	2	4	4	2	1	5	1	5	3	3	3	4	5	3	5	3	2	1	5	5	4
1	4	2	5	4	5	5	5	5	5	5	5	5	5	5	3	3	4	3	3	3	3	4	5	3	3	3	3	2	4	3	2	1	3	1	2	4	3	2	2	4	2	2	1	3	2	5	4	3
1	4	2	4	2	1	5	3	5	5	3	3	4	4	5	5	5	5	5	5	5	5	5	5	5	5	4	3	3	4	4	4	2	2	3	4	3	4	2	3	4	5	3	4	1	1	2	4	4
1	3	2	4	4	3	4	4	5	3	3	4	3	5	4	3	1	5	5	4	3	4	5	5	4	5	4	3	2	4	4	4	2	2	3	3	3	4	3	4	4	4	3	1	2	4	5	5	5
2	2	2	5	3	4	3	3	4	4	3	2	2	3	3	1	2	2	3	3	5	4	4	3	2	2	2	4	2	5	4	1	1	5	3	2	5	5	4	5	5	3	2	5	5	3	5	5	4
2	2	3	5	4	5	4	4	3	2	2	2	3	5	4	2	2	3	4	5	4	5	3	4	2	2	2	4	3	5	5	2	1	3	1	2	4	4	4	4	2	4	3	5	2	4	3	3	4
2	2	2	5	4	4	5	5	5	3	3	3	4	3	4	3	3	2	3	4	5	5	4	4	4	4	4	4	3	4	4	4	4	4	4	3	3	5	3	3	4	5	2	5	3	4	3	4	5
1	2	2	4	4	3	5	4	3	4	2	2	4	2	2	4	5	5	5	4	4	3	4	3	3	3	2	3	4	4	3	3	2	4	2	2	4	5	5	5	4	4	3	4	2	3	5	5	5
1	3	2	2	2	2	2	3	2	2	3	1	2	3	2	4	5	4	4	5	4	5	5	5	5	5	5	5	2	5	5	2	1	5	1	1	5	3	2	2	4	4	3	2	2	3	5	4	4
2	2	2	4	5	3	5	4	4	4	2	2	3	3	1	1	1	3	2	4	5	2	4	4	3	4	3	5	2	4	5	3	2	5	1	2	4	4	3	3	3	4	3	5	4	5	5	4	5
2	2	1	4	3	5	4	5	4	2	3	1	3	1	4	1	2	2	2	5	3	5	5	5	4	4	4	3	4	4	4	2	3	3	3	3	4	4	3	5	5	5	5	5	4	3	5	5	5
2	3	2	4	1	2	5	4	5	3	4	2	4	4	3	5	5	5	5	4	4	5	3	5	5	5	5	3	4	3	3	3	3	2	3	4	1	2	1	3	5	3	4	5	5	5	5	5	5
1	2	2	5	5	4	4	2	3	5	5	4	4	4	5	4	3	3	3	2	2	1	1	2	1	1	1	2	2	5	4	3	2	4	2	1	5	3	4	4	5	5	5	4	5	4	5	5	5
2	3	2	4	3	1	5	4	5	5	3	3	3	4	4	3	4	5	5	5	4	3	3	2	3	2	2	5	1	5	5	2	1	4	1	1	5	2	1	3	3	2	2	4	3	2	4	3	4
1	4	2	2	1	3	5	2	5	1	1	1	3	3	4	4	3	5	4	4	4	3	4	4	3	3	4	5	2	5	4	1	1	5	1	1	4	1	3	3	2	3	4	4	3	2	5	5	5
2	1	2	5	4	5	5	3	4	1	4	2	3	3	2	5	5	5	4	3	3	4	3	5	2	5	2	4	3	3	3	1	2	2	2	3	4	5	2	5	3	5	5	5	5	5	3	4	4
1	2	1	5	3	4	5	4	5	4	3	5	5	5	4	5	5	5	5	3	4	3	2	2	2	3	1	4	2	4	4	3	1	5	3	2	3	2	2	2	5	4	4	4	5	4	2	1	2
2	4	1	2	1	1	4	4	4	5	5	4	3	3	4	5	5	5	5	4	5	4	4	3	5	4	4	1	3	3	4	5	3	4	3	4	2	5	5	5	4	2	2	4	4	4	5	5	5
2	2	2	3	3	3	4	4	4	5	2	3	4	5	4	3	4	3	5	5	5	3	2	4	4	3	5	4	4	5	4	3	1	5	2	2	3	5	5	5	4	2	4	2	2	1	3	4	3
1	2	2	4	5	4	5	5	5	4	5	5	3	3	2	4	3	4	3	5	3	5	5	4	3	4	4	3	3	4	4	4	2	3	4	2	3	5	4	5	4	5	3	3	1	3	2	3	3
1	1	2	4	2	2	5	3	3	4	3	2	2	2	2	2	3	2	3	3	3	3	3	3	1	3	1	4	2	5	5	2	1	5	3	2	4	5	5	5	5	5	5	4	5	4	5	5	4
1	2	1	4	3	3	4	4	5	3	3	3	4	5	4	5	4	5	5	4	4	5	2	4	3	3	2	3	5	4	4	4	2	2	3	3	3	4	4	5	5	5	5	4	3	4	5	5	5
1	4	2	5	3	1	5	5	4	4	2	1	3	5	3	2	3	4	4	4	5	4	3	2	1	3	1	3	2	5	4	2	1	3	3	2	4	3	3	4	4	5	5	5	4	4	5	5	5
1	2	2	4	3	3	3	4	5	4	2	2	5	3	5	3	5	3	4	4	3	3	3	3	5	4	4	1	5	5	4	3	3	4	4	3	2	5	4	5	5	3	5	4	5	4	4	5	5
1	2	2	5	2	5	5	4	5	5	3	5	4	3	3	4	4	5	4	4	3	4	3	5	3	3	3	4	4	2	3	3	3	4	4	3	2	4	4	4	3	2	3	5	5	5	5	5	4
1	1	2	5	4	5	4	3	5	2	2	3	4	2	3	3	3	3	4	4	3	5	4	3	5	4	4	4	2	4	3	3	1	3	2	2	4	3	3	5	3	3	3	3	5	5	4	4	5
1	1	1	5	4	5	5	5	5	5	4	3	4	4	4	2	3	3	4	3	3	5	3	5	4	5	5	2	3	3	3	5	2	3	3	3	3	3	4	5	5	3	3	5	2	5	5	5	5
1	2	1	5	1	3	5	3	4	3	2	1	4	4	3	4	4	3	3	4	4	4	3	5	4	3	3	4	3	5	2	4	2	2	2	2	3	5	3	5	5	5	5	5	3	4	5	5	4
2	2	2	2	1	1	3	3	2	5	3	3	4	2	4	3	3	4	5	5	5	4	4	5	5	3	4	5	3	4	2	2	1	4	2	3	2	5	4	5	3	5	4	4	3	3	5	5	4
1	1	2	4	3	3	5	4	5	5	5	4	4	4	4	1	3	2	3	4	4	4	3	3	2	1	2	3	2	4	4	1	2	3	3	3	3	4	3	3	5	5	5	4	4	5	5	5	5
1	1	1	5	4	4	5	5	5	2	4	5	4	4	5	3	5	4	5	3	3	2	4	5	4	4	4	5	2	4	3	2	2	3	2	3	3	2	3	3	5	5	3	3	1	1	5	5	5
1	2	1	2	2	1	4	3	4	5	5	5	4	4	5	4	4	4	4	4	5	5	5	5	5	4	5	2	3	3	3	3	2	2	3	4	3	4	4	5	4	3	3	5	5	4	3	4	3
1	2	3	5	5	2	3	4	5	4	4	2	5	4	4	2	2	3	5	2	3	3	2	3	2	1	2	4	2	5	5	3	1	3	2	4	3	5	4	5	5	5	5	5	5	5	5	5	5
1	3	1	5	4	3	2	2	4	5	5	4	3	2	3	3	4	4	4	5	4	4	4	5	4	4	4	4	4	5	4	2	1	3	3	2	4	5	3	5	3	3	3	4	5	3	5	3	2
2	1	1	1	1	2	2	2	4	3	2	2	5	4	5	5	5	5	5	5	4	2	5	5	3	4	4	4	2	4	4	3	2	4	2	2	4	4	3	4	4	5	3	3	4	3	4	5	5
1	4	2	5	5	3	3	2	3	4	4	3	3	2	4	5	5	5	5	5	3	4	4	5	3	3	4	4	4	4	4	2	4	2	3	4	4	4	5	5	3	2	3	5	5	5	5	5	5
1	1	2	5	4	5	4	4	4	3	5	3	2	3	3	2	4	4	4	3	2	4	4	5	4	3	4	4	2	2	3	5	2	4	5	3	4	3	3	5	5	5	4	5	4	5	5	5	5
1	4	2	4	5	3	4	4	5	5	5	5	3	5	3	2	4	4	5	3	4	3	2	3	2	2	2	3	3	4	5	3	1	4	2	2	5	2	2	4	3	4	3	3	4	2	5	5	5
1	2	1	5	4	5	5	5	5	5	5	4	5	5	5	2	1	2	2	3	3	4	4	4	4	4	2	3	1	5	3	3	2	3	2	3	4	4	4	3	5	3	4	2	3	1	4	3	5
1	1	2	5	2	1	3	3	4	4	3	3	2	3	4	5	5	4	5	3	3	3	4	5	4	5	4	4	5	3	5	3	1	4	3	1	4	4	4	3	2	3	2	5	4	3	5	4	4
2	2	2	5	4	5	5	4	4	5	5	5	5	5	5	3	2	2	2	4	5	5	4	3	2	2	1	5	2	5	5	1	1	5	1	1	4	4	1	1	2	1	1	2	3	2	5	5	5
1	2	2	4	3	5	4	5	5	5	4	4	4	4	5	2	1	3	4	2	1	1	1	3	2	3	2	5	3	5	5	3	1	5	2	2	5	5	5	5	4	4	3	3	4	2	5	5	5
1	3	1	4	4	4	4	3	2	1	2	2	3	4	4	3	3	3	3	4	2	4	4	4	4	5	4	5	2	3	4	3	1	4	2	1	4	5	3	5	3	1	3	5	5	5	4	3	4
1	2	2	3	4	3	4	4	5	5	5	4	3	3	2	2	4	4	3	2	2	2	2	4	4	2	2	3	2	5	5	4	1	4	2	3	4	5	5	5	4	4	4	5	3	3	5	5	5
1	2	1	4	5	5	5	5	5	3	5	4	5	3	3	3	2	4	4	4	5	2	3	3	2	3	2	2	3	3	4	4	4	3	2	2	4	4	5	5	5	3	2	5	4	5	5	5	5
1	4	2	4	4	4	5	4	5	3	3	2	4	5	5	5	5	5	4	5	5	5	4	5	4	4	4	3	4	4	5	5	4	2	3	2	3	4	2	4	3	2	3	5	4	3	2	3	4
1	2	2	5	2	3	1	2	1	3	3	3	2	3	3	4	5	4	5	3	3	2	2	5	4	5	3	2	3	5	5	3	2	5	1	3	5	5	5	5	4	3	5	4	3	3	5	5	5
1	2	3	4	4	5	5	3	5	4	2	2	5	5	4	3	3	3	3	5	4	4	5	4	5	4	3	4	2	3	4	2	2	2	2	3	3	5	4	5	3	2	4	4	4	4	3	3	4
1	2	1	2	3	3	5	4	5	3	3	1	2	2	2	5	5	5	5	5	5	5	5	5	5	4	4	2	4	4	4	4	2	3	3	3	3	4	5	3	5	4	4	3	4	4	5	5	5
1	2	2	5	2	3	4	5	5	1	2	4	3	2	4	4	2	3	3	2	4	3	5	4	3	3	2	4	2	5	2	1	2	4	2	1	5	4	4	5	4	4	4	5	4	4	3	4	3
1	1	2	4	4	3	3	3	4	5	3	4	4	3	3	4	5	5	5	4	5	4	5	5	5	4	5	3	2	4	3	2	2	3	2	2	3	2	2	2	4	4	4	3	2	2	2	4	3
1	2	2	3	3	3	5	5	5	4	5	5	5	5	5	2	2	3	2	5	5	5	5	4	3	3	3	2	2	4	5	1	2	3	2	2	5	5	2	3	5	4	3	2	1	2	3	2	4
1	2	2	4	3	4	4	3	5	2	3	1	5	4	4	5	4	2	5	4	5	4	4	4	3	4	3	1	3	4	2	3	3	1	3	3	3	5	5	5	5	5	4	5	5	5	5	5	5
1	3	2	4	4	3	5	3	3	5	3	5	4	3	3	3	2	1	3	4	5	3	4	2	2	3	2	4	2	5	3	1	2	4	2	1	5	3	4	4	4	4	3	3	3	5	4	5	4
1	2	2	5	4	5	4	3	4	4	3	4	1	4	4	4	5	4	4	3	1	1	2	2	2	2	1	5	2	5	5	1	1	4	1	1	4	5	5	5	4	3	4	5	4	3	3	4	4
1	2	1	4	5	3	4	3	3	5	5	3	5	4	5	4	4	5	5	4	5	5	5	4	5	4	5	3	5	3	2	2	2	2	3	2	4	5	3	5	4	3	3	3	4	3	3	5	3
2	2	2	5	3	4	5	4	3	5	5	4	4	5	3	4	5	5	3	4	4	4	2	4	3	3	3	3	4	3	4	2	1	3	2	3	3	5	4	5	4	4	3	3	4	2	4	2	3
1	1	2	5	5	4	5	4	5	4	1	2	2	2	2	4	5	3	5	5	4	4	4	5	3	3	2	4	2	2	4	3	2	3	3	2	3	4	3	3	5	3	4	5	4	4	4	5	5
1	2	1	5	3	4	5	4	5	3	1	1	5	4	5	3	3	4	5	5	4	3	5	4	3	5	2	3	4	2	5	3	2	3	2	4	3	5	4	4	5	5	5	3	5	5	5	5	5
1	3	3	5	5	5	4	1	3	5	4	5	5	5	5	3	4	4	4	5	4	5	3	3	2	3	3	1	3	3	4	4	3	3	2	3	4	4	4	3	4	4	4	5	5	5	4	3	4
2	2	2	5	5	5	4	1	1	3	2	4	4	4	4	4	4	4	5	4	5	5	4	3	3	3	2	3	3	4	3	2	2	4	2	3	4	3	2	1	5	5	4	4	4	4	5	4	5
1	2	3	2	1	2	2	1	3	3	3	3	4	5	3	5	4	5	5	5	4	3	4	4	2	3	2	5	2	5	5	3	1	4	1	2	3	4	5	4	3	1	3	4	3	5	4	4	5
2	1	1	2	2	1	5	4	3	4	4	4	3	4	4	3	5	4	4	3	4	3	4	5	5	5	4	3	3	5	5	3	1	4	1	3	4	4	3	3	5	4	5	2	2	3	4	5	4
2	3	2	4	1	4	3	2	3	3	5	2	3	2	3	3	5	4	5	5	5	3	4	5	5	2	3	4	2	4	4	2	1	3	1	2	3	5	5	5	5	4	4	4	3	4	2	4	3
2	2	1	3	1	1	4	3	5	3	4	3	4	5	4	4	5	4	5	5	5	4	5	3	4	3	3	3	4	4	3	2	1	3	1	2	4	3	3	4	5	5	4	4	2	3	3	5	5
1	2	2	5	4	5	4	3	3	5	4	4	5	4	4	5	4	4	4	4	2	3	3	4	3	4	4	3	3	5	3	2	1	3	2	3	4	3	5	4	3	3	2	2	2	3	5	4	4
2	4	2	3	2	2	4	2	3	3	4	2	5	5	5	3	4	4	5	5	5	5	5	4	1	2	3	4	2	4	3	4	2	5	3	3	4	4	5	3	4	4	4	5	5	3	5	5	5
2	1	2	5	4	4	5	5	4	3	3	4	5	5	5	5	5	5	5	4	4	3	3	5	4	4	4	2	3	4	4	2	2	3	2	2	4	3	3	3	5	5	4	2	3	4	2	2	3
2	2	1	3	2	3	5	4	5	2	3	3	5	5	4	5	1	3	5	2	4	3	1	3	2	3	3	5	2	4	3	2	1	3	2	2	4	2	4	5	5	5	4	5	5	5	5	5	5
2	2	3	5	3	5	2	2	3	4	5	5	4	3	3	5	5	4	1	5	4	4	5	5	5	5	5	2	5	3	2	2	3	3	4	3	2	3	3	3	5	5	5	5	5	5	5	5	3
2	2	2	5	3	3	4	4	4	5	5	5	5	3	4	5	5	5	5	5	5	4	4	5	3	3	4	3	3	3	1	4	2	4	5	4	2	3	3	4	4	4	4	3	5	4	5	4	5
2	2	2	5	1	5	3	3	3	3	2	1	3	5	4	4	2	4	4	5	4	2	4	3	4	3	3	4	2	5	5	1	1	4	1	2	4	4	3	3	4	3	4	4	3	4	5	5	5
2	2	3	4	4	2	4	3	3	5	2	2	5	3	3	4	3	5	5	5	5	5	5	5	5	4	5	3	3	4	5	3	1	4	3	3	4	3	3	3	3	3	3	4	2	3	5	5	5
2	2	1	5	4	4	5	5	3	2	4	2	4	2	4	5	5	5	5	3	5	5	4	5	4	4	4	3	3	3	4	3	2	4	2	3	4	4	3	3	5	4	3	4	4	4	3	3	1
2	2	2	4	2	4	3	3	4	3	2	3	5	5	3	4	4	4	5	4	3	4	4	3	2	3	1	3	3	3	4	4	3	4	2	1	3	5	5	5	5	5	5	4	3	4	5	5	5
1	2	3	4	1	4	4	2	3	4	3	3	4	3	4	2	1	4	3	3	3	4	4	4	3	3	4	4	3	5	3	3	1	4	2	3	3	5	5	4	5	5	5	4	4	5	5	5	5
1	3	2	5	5	4	5	3	4	4	2	4	3	5	3	3	4	2	3	3	4	4	3	5	1	3	2	5	2	4	4	3	1	5	3	2	4	4	4	5	3	3	3	5	5	5	3	4	2
2	2	2	4	2	4	4	4	3	4	5	4	4	4	4	1	2	1	2	3	3	4	2	3	2	3	2	4	3	5	4	4	1	4	1	1	4	3	4	4	5	5	4	5	5	5	5	5	5
2	3	2	4	2	3	2	2	3	4	2	3	3	3	3	4	5	5	4	4	5	3	5	3	3	2	2	5	1	4	5	1	1	4	2	2	4	4	3	4	4	4	3	4	3	3	5	5	4
1	1	2	4	1	3	4	3	5	3	3	3	4	4	3	4	3	5	5	5	4	4	5	5	4	4	4	3	2	5	4	3	2	4	1	2	4	4	3	4	5	5	4	4	4	3	2	1	2
2	2	1	3	2	1	3	3	4	4	3	4	2	2	2	4	5	4	5	5	5	5	4	4	4	4	3	3	2	5	5	1	1	5	1	2	5	5	4	4	4	3	4	3	2	2	3	4	4
2	2	1	4	1	1	5	3	4	4	3	3	4	4	4	5	5	4	5	4	5	5	4	5	4	4	4	2	4	4	5	2	2	3	3	3	4	4	4	5	3	2	3	4	5	4	5	5	4
2	3	2	4	4	3	3	3	5	2	2	3	2	2	3	3	4	5	5	5	5	5	5	5	4	5	5	4	2	5	4	2	2	4	1	2	4	4	4	4	4	5	3	3	3	3	2	3	4
1	4	1	4	4	4	3	1	2	3	1	2	5	4	5	4	4	5	5	4	3	4	2	3	1	2	3	4	2	4	5	2	2	4	2	3	3	3	5	4	5	5	5	5	4	5	5	5	5
2	2	2	5	5	4	3	2	4	4	4	3	3	4	5	3	1	3	5	5	4	5	5	3	3	3	3	2	2	4	4	4	2	3	3	4	3	5	5	5	4	5	4	5	5	4	5	5	5
2	2	1	3	3	2	5	4	5	3	2	5	1	2	3	4	3	4	4	5	4	4	4	5	5	5	5	4	3	4	4	2	1	2	3	2	5	4	3	2	4	4	3	5	4	5	5	3	4
2	3	3	5	2	3	4	1	5	3	4	2	2	3	4	5	4	5	4	4	4	5	4	4	2	3	2	4	2	4	4	4	1	3	3	1	4	5	4	4	5	5	4	3	3	4	4	4	4
2	4	1	5	4	3	4	4	5	5	3	5	5	4	5	3	4	4	5	5	4	3	5	4	4	4	4	4	3	4	4	4	2	2	4	3	3	2	2	4	5	3	3	5	5	3	3	4	5
2	4	2	2	1	2	1	2	2	5	4	4	3	1	2	5	4	5	5	5	5	5	5	5	4	4	5	3	2	5	4	3	1	3	2	2	4	4	2	5	5	3	5	5	4	4	3	4	4
1	3	2	5	4	5	4	3	4	4	3	2	4	2	4	3	3	4	4	5	4	5	5	3	3	3	4	5	1	5	5	2	1	4	1	2	5	3	2	3	4	4	3	4	2	2	4	5	3
2	1	3	3	2	5	4	4	5	4	3	2	4	4	4	4	4	3	4	5	5	4	3	3	3	4	3	4	3	4	5	3	1	2	2	3	2	4	4	5	5	3	5	2	5	3	5	3	5
2	2	1	5	4	5	5	4	4	2	3	3	3	3	2	3	4	5	5	5	4	3	2	4	3	5	4	2	3	4	4	3	2	2	4	4	3	5	5	5	4	5	5	4	3	5	4	5	5
2	2	2	4	3	2	3	3	5	5	5	4	5	4	5	5	5	5	5	5	4	3	5	4	3	4	3	4	4	4	5	2	1	2	4	3	3	4	4	4	3	1	4	5	4	5	3	4	4
2	2	1	4	2	1	5	4	4	3	3	3	3	3	4	5	5	5	5	5	5	5	5	4	2	4	4	3	1	5	5	2	1	3	1	1	5	2	1	4	5	5	4	2	3	2	1	4	4
2	3	2	3	3	2	3	2	3	5	4	4	2	2	3	5	4	5	5	5	5	5	5	5	4	4	5	3	4	3	3	4	2	3	3	2	3	4	5	4	5	4	4	5	5	5	4	4	3
1	4	2	4	3	2	3	2	2	3	4	4	2	3	2	4	5	3	5	3	3	2	2	5	5	5	5	3	1	5	4	1	1	4	1	2	3	5	3	4	5	5	4	4	3	2	3	3	3
2	1	2	3	1	3	3	3	5	2	3	3	3	5	4	3	3	5	4	5	3	4	5	5	5	5	5	3	3	5	4	3	1	3	2	3	5	4	4	4	5	5	5	3	1	3	4	3	5
1	3	3	5	5	4	4	4	4	2	5	2	3	2	4	3	4	2	5	4	4	3	4	3	3	2	1	5	1	5	5	1	1	4	2	2	5	5	4	5	4	3	3	2	3	2	5	5	5
2	2	2	5	4	4	5	3	5	3	5	3	4	3	4	4	3	3	4	2	4	4	4	4	4	5	5	4	2	4	3	2	1	4	3	2	2	4	4	4	5	4	5	3	3	4	3	4	4
2	2	3	3	3	3	3	4	3	4	2	4	4	4	3	4	3	3	4	5	4	4	3	4	4	3	3	4	1	5	4	1	2	3	2	3	3	5	3	4	2	4	3	5	4	5	5	4	4
2	1	1	3	3	3	5	5	5	5	3	3	2	3	4	3	4	3	5	5	5	5	5	4	3	2	1	3	2	4	3	2	1	5	2	2	3	4	3	5	4	4	5	4	4	4	4	4	4
2	3	1	5	4	4	4	4	4	4	5	3	5	4	2	4	5	5	5	3	5	4	4	3	3	4	4	4	3	4	4	2	3	3	2	3	4	3	2	4	3	3	4	5	3	4	4	3	2
2	3	3	5	4	4	3	4	4	4	4	2	4	5	5	5	5	4	5	5	5	4	5	5	5	5	4	2	2	4	5	3	3	2	3	3	3	4	2	2	4	4	2	5	5	5	4	4	3
2	2	1	1	1	1	3	2	4	3	2	3	3	3	5	5	5	5	5	5	5	5	5	5	5	4	5	3	3	3	4	2	2	3	3	3	3	5	4	5	4	3	4	5	4	5	3	5	5
2	2	2	5	3	2	5	4	4	4	4	4	2	2	3	4	3	4	4	3	4	4	3	4	4	4	4	3	3	5	4	3	1	4	2	2	4	3	3	3	5	4	1	5	3	5	5	5	5
2	2	2	5	5	5	5	5	4	4	4	3	3	2	2	1	1	4	4	2	3	2	1	4	2	5	3	3	2	4	5	2	1	5	2	3	4	5	5	5	5	5	4	5	3	5	4	5	5
1	2	2	3	4	2	3	4	3	3	5	3	3	3	4	5	5	5	5	3	3	3	1	5	4	4	5	5	2	5	5	3	2	5	1	2	5	1	3	2	5	5	5	2	2	2	3	3	4
1	4	2	3	3	2	5	3	5	5	5	4	4	4	4	4	4	5	5	2	3	3	3	5	3	4	2	3	2	5	5	2	1	4	1	2	4	3	3	3	5	3	5	2	2	3	4	5	4
1	2	1	3	3	3	5	3	4	5	5	5	3	2	3	3	4	5	4	3	5	3	4	3	3	3	4	3	1	3	3	3	1	4	2	2	5	5	5	5	5	3	1	5	3	3	5	5	4
2	2	1	4	4	3	5	1	2	4	4	3	4	4	5	4	5	5	5	5	5	5	5	5	5	4	3	3	2	4	3	3	2	4	3	2	3	3	3	3	3	3	2	5	2	4	4	5	4
2	2	2	4	2	1	5	4	4	5	4	4	5	5	5	3	3	4	4	4	3	4	4	2	3	3	2	4	3	5	5	2	1	4	1	2	4	2	2	3	4	3	3	4	3	4	5	5	5
2	1	3	5	5	5	5	3	5	4	4	2	3	4	5	2	4	5	5	5	5	4	5	3	3	4	3	4	3	4	5	2	1	3	3	1	3	4	4	4	5	3	1	5	3	3	3	4	3
2	4	1	3	3	2	5	4	4	4	2	2	3	4	3	2	3	5	5	3	3	3	3	5	5	4	5	3	3	4	4	2	1	3	2	3	3	5	2	4	5	5	5	5	5	5	4	5	4
2	3	1	4	4	5	5	1	5	5	5	5	5	4	4	3	4	4	4	5	2	5	4	2	3	4	4	3	2	3	4	3	3	3	2	4	4	5	3	5	4	4	4	1	4	2	5	5	5
2	4	2	5	3	5	4	4	4	5	5	5	4	5	5	4	4	5	5	4	2	2	3	4	2	3	2	5	3	5	5	2	2	3	1	3	3	4	4	5	2	2	2	4	3	2	5	4	4
2	2	3	5	4	4	5	4	5	4	3	4	3	4	3	3	4	5	5	4	5	5	5	5	2	4	3	4	4	3	4	3	2	3	3	2	3	3	3	3	5	4	3	4	4	5	5	4	3
1	3	2	4	4	5	2	2	3	3	1	3	4	2	4	2	4	5	4	4	3	3	3	4	2	3	4	5	3	4	4	2	1	5	3	3	3	4	5	5	5	5	5	5	3	3	5	5	5
1	4	1	4	4	5	5	5	5	4	3	4	5	5	5	3	2	3	4	5	5	5	5	4	4	4	3	4	3	5	3	2	2	3	3	4	4	2	1	2	4	4	4	5	3	4	5	4	3
2	3	3	3	1	2	5	5	5	3	3	3	3	2	3	5	5	5	5	5	5	5	5	3	5	4	1	2	3	4	3	3	3	3	1	3	4	5	4	5	5	4	4	4	3	4	5	4	4
2	2	2	5	4	2	5	5	5	5	4	4	5	4	4	5	4	4	4	5	4	3	2	4	4	3	4	3	2	4	4	1	2	3	1	4	4	3	3	4	5	5	4	3	2	3	3	5	4
2	3	2	5	3	2	4	5	4	4	2	2	3	3	3	4	4	4	5	5	5	5	5	5	5	5	5	4	3	2	3	4	3	4	3	3	3	4	3	4	5	4	5	5	5	4	5	1	4
2	3	2	5	4	3	5	2	4	3	3	4	4	3	3	2	4	4	4	3	3	4	4	3	1	3	3	4	3	4	5	3	1	5	1	1	5	3	3	4	4	5	4	5	5	4	3	4	5
2	2	2	5	5	4	4	4	4	5	5	5	5	5	4	3	2	4	5	4	5	5	5	3	2	2	2	3	2	5	3	3	1	5	3	3	5	4	4	4	4	3	3	2	2	1	4	4	4
2	2	2	5	5	5	4	3	5	5	3	4	4	4	4	3	2	2	2	3	4	3	5	4	3	3	2	4	1	5	4	1	1	4	1	2	5	5	3	5	3	3	2	2	1	1	5	5	5
2	2	2	5	5	5	5	5	5	5	4	5	5	5	5	3	2	2	4	4	2	3	2	3	4	4	3	2	2	3	4	2	2	3	3	2	3	4	5	5	5	4	4	5	5	5	4	3	3
2	3	2	4	5	4	5	4	5	5	4	5	3	4	5	4	5	5	5	4	4	2	5	4	4	4	3	3	3	4	3	2	2	4	3	3	3	4	4	3	3	3	4	3	4	4	4	3	4
2	3	2	4	4	3	4	4	5	5	5	3	3	3	3	4	4	5	4	5	5	5	5	5	5	5	5	3	4	3	3	2	3	3	3	4	2	4	3	3	5	5	2	5	4	4	5	5	3
2	2	3	4	5	2	3	1	2	5	5	5	5	4	4	4	4	4	5	4	4	4	3	5	3	5	5	3	3	5	3	3	1	3	3	3	4	3	3	4	3	2	2	5	5	3	5	5	5
1	2	2	4	2	3	5	5	5	5	5	5	2	3	1	3	4	3	4	3	3	5	5	3	4	5	4	4	4	5	3	4	4	4	2	3	4	5	5	5	3	3	4	5	5	5	5	4	4
2	2	1	5	4	2	5	5	5	5	3	2	4	5	5	5	5	5	5	3	3	4	5	3	4	4	3	2	4	4	4	3	1	3	2	2	4	2	2	1	4	3	2	4	5	5	4	5	5
1	2	1	5	1	2	5	4	5	5	5	5	3	4	3	3	2	4	4	5	5	5	5	4	2	4	3	4	3	4	5	2	1	4	2	2	5	2	2	2	5	5	3	4	3	3	5	5	5
1	1	1	3	2	2	5	4	4	5	5	4	3	3	4	2	2	2	4	1	2	2	2	5	3	4	3	5	3	5	5	2	1	5	1	1	4	5	3	3	5	4	5	5	5	5	5	4	5
2	1	2	5	2	4	5	4	5	2	1	3	3	4	4	4	4	5	5	5	5	5	5	5	5	5	5	3	2	5	4	2	1	5	1	2	4	4	4	5	3	2	2	4	2	5	1	1	1
1	4	2	5	4	5	4	3	4	4	5	3	5	5	5	3	2	5	5	4	2	4	3	3	4	1	3	2	3	5	4	3	2	4	4	3	4	4	5	5	4	4	5	5	3	3	5	3	5
2	3	3	5	5	5	5	5	5	4	2	2	3	4	4	4	4	5	5	4	4	1	1	5	3	3	4	4	2	4	4	4	2	4	2	2	4	3	3	4	4	4	5	4	3	3	5	5	5
2	2	3	2	3	3	5	5	5	5	5	3	3	2	2	5	5	4	5	5	5	5	5	5	5	5	5	4	2	5	4	3	1	4	3	3	4	2	1	2	5	3	2	4	4	1	3	4	4
2	2	3	3	3	4	4	4	4	3	1	2	4	3	2	4	3	4	4	4	3	2	2	5	5	5	5	5	2	3	4	1	3	4	1	2	3	5	5	5	4	5	5	2	2	3	4	5	5
1	1	2	3	3	3	4	2	3	5	3	3	2	3	3	3	3	3	3	4	5	3	3	5	4	5	5	5	1	5	3	3	1	5	2	3	3	3	4	5	4	5	3	4	3	4	3	5	5
2	4	2	4	3	4	4	1	3	3	5	5	4	5	3	3	4	3	5	5	4	5	5	4	5	5	3	5	1	4	5	2	1	2	2	2	4	4	1	1	5	4	4	4	4	5	4	3	3
2	4	3	5	5	4	3	1	3	4	2	2	4	3	5	4	5	5	5	5	5	4	5	4	3	3	3	5	1	4	4	2	1	4	1	2	5	2	1	1	4	3	3	4	3	4	5	5	5
1	2	2	5	3	3	4	2	2	2	1	2	3	2	5	5	5	3	4	4	4	1	4	5	5	5	5	4	2	3	4	3	2	3	3	2	2	4	4	5	5	4	5	5	5	5	4	5	4
1	3	2	4	3	1	4	3	3	5	5	5	3	4	4	4	2	1	4	4	5	5	4	4	3	3	4	5	1	5	5	1	1	4	1	1	5	2	2	3	3	3	3	3	3	2	2	5	5
2	3	2	3	4	4	5	4	5	5	3	3	5	3	4	1	5	3	3	5	4	2	4	4	3	3	4	3	2	3	5	3	2	4	1	2	2	4	3	4	4	3	3	5	5	5	5	4	5
2	2	1	3	2	1	3	4	5	3	4	3	3	3	4	1	1	3	3	4	5	4	5	5	4	5	4	3	3	5	5	3	1	4	2	1	4	4	4	5	4	3	5	5	4	3	5	5	5
1	3	1	5	3	3	5	4	4	5	4	4	4	5	5	4	3	5	3	5	4	3	3	3	4	2	4	5	1	5	4	3	1	5	1	4	4	5	3	4	3	2	2	5	4	4	2	2	5
2	2	1	5	4	5	4	4	4	5	4	3	3	4	4	2	3	2	3	5	5	5	3	3	4	2	2	5	2	5	5	1	1	5	1	2	4	4	2	4	4	4	5	5	3	3	3	3	1
2	2	3	4	2	4	1	1	2	3	3	3	4	3	4	3	2	4	4	4	2	3	1	4	4	4	5	4	2	5	5	1	1	5	1	1	5	5	5	5	4	4	4	5	4	5	4	4	5
2	2	2	4	3	4	5	2	3	1	4	2	3	2	3	4	2	4	5	5	3	4	5	4	3	5	4	5	3	5	4	1	1	4	2	1	4	2	4	2	5	5	4	3	3	3	5	5	5
2	1	1	5	3	4	5	3	5	2	3	3	4	5	5	3	2	4	5	5	5	5	5	4	2	3	1	3	3	4	4	3	1	3	2	2	5	4	4	4	5	4	4	4	3	3	3	4	5
1	3	1	5	5	5	4	5	5	2	2	1	2	3	3	4	5	3	5	5	5	5	5	4	3	4	4	4	2	4	4	3	3	3	3	3	3	4	2	3	4	5	4	5	3	4	3	5	5
1	2	2	4	4	3	5	4	4	5	3	3	3	3	5	5	5	5	5	4	5	4	5	4	5	5	4	3	4	4	4	3	2	3	3	3	3	3	3	4	5	2	2	5	4	5	2	4	4
2	3	1	5	5	5	5	3	3	5	5	3	5	5	5	4	5	4	5	3	3	3	2	4	3	2	3	5	2	3	4	3	2	3	2	4	5	5	3	5	5	3	4	4	3	4	2	3	4
2	2	1	4	4	4	5	3	4	5	3	2	5	4	5	4	5	5	5	3	4	4	5	5	5	3	4	2	5	4	3	2	1	4	3	3	1	5	3	5	4	3	5	3	3	3	4	5	5
2	4	2	4	3	2	5	4	4	4	4	3	2	3	3	5	5	5	4	5	5	4	4	3	2	3	3	3	2	3	3	2	2	4	2	4	4	4	4	4	5	5	5	4	4	4	5	5	5
1	1	2	2	4	4	5	5	5	2	3	1	3	1	3	5	3	5	4	4	5	4	2	1	1	1	1	5	1	3	4	1	3	4	2	1	5	5	5	5	5	5	5	5	4	5	5	5	5
2	3	1	4	3	4	5	3	3	5	4	4	5	5	5	4	4	5	5	5	3	3	5	3	4	4	2	3	1	4	3	4	1	4	2	2	3	2	2	3	5	3	3	5	5	5	3	4	4
2	3	1	5	5	4	5	4	5	2	3	3	5	4	5	4	3	5	4	5	5	5	5	5	3	4	5	5	1	5	5	1	1	5	1	1	5	3	3	2	4	3	4	2	2	2	1	1	1
2	4	3	5	4	4	5	4	5	2	2	1	4	3	3	5	5	4	5	3	3	5	4	4	4	2	3	4	3	5	4	2	1	3	1	3	4	4	5	4	2	2	3	5	4	4	5	4	5
2	3	2	5	5	4	3	2	2	3	5	4	4	4	5	4	5	5	5	5	4	3	3	5	5	5	4	4	3	4	5	4	2	3	2	1	4	3	1	3	5	5	4	4	3	3	4	3	3
2	4	2	5	5	3	2	3	4	5	5	5	4	2	5	5	5	5	5	5	5	5	5	4	3	2	3	4	3	4	5	2	2	2	3	2	5	3	3	4	5	4	3	5	4	5	1	2	3
1	3	2	3	5	3	5	5	5	5	4	5	1	3	2	4	3	5	5	5	5	4	4	5	3	4	4	1	3	4	5	3	4	3	3	3	3	4	5	5	5	3	2	5	5	3	4	5	5
2	2	2	5	4	3	4	4	5	3	5	3	4	4	5	5	5	5	5	5	5	5	5	5	5	5	4	4	3	3	3	5	2	3	2	3	3	5	4	4	2	4	2	2	3	2	4	3	4
2	3	3	3	2	2	4	4	4	5	5	4	4	4	4	4	3	5	5	3	4	3	4	5	4	5	5	5	3	4	3	3	2	3	2	2	3	5	4	5	3	3	3	3	5	5	5	5	4
2	2	2	5	5	5	5	4	5	5	4	4	5	5	5	3	3	4	5	5	5	4	4	5	5	5	5	4	3	4	2	2	2	3	3	2	4	3	3	3	4	4	2	4	2	2	2	3	2
1	2	2	3	3	2	3	2	4	4	5	5	4	4	4	5	5	3	5	3	1	1	1	4	4	2	3	4	2	4	5	2	2	4	2	3	4	5	4	5	5	5	5	5	5	3	5	5	4
1	3	2	4	4	4	5	4	5	4	4	4	5	4	5	3	4	5	4	2	4	2	2	5	5	5	5	3	4	4	4	3	1	4	2	3	3	3	2	4	2	3	4	5	5	5	4	5	4
2	3	2	4	4	3	4	3	3	4	4	5	5	5	4	3	3	5	5	4	3	4	5	5	3	3	4	2	3	4	3	3	2	3	3	3	3	4	3	4	5	4	3	5	5	5	5	5	5
1	2	3	3	4	3	5	3	4	5	5	5	4	4	4	3	1	4	4	4	4	4	2	4	2	3	3	3	1	5	5	1	2	3	2	2	4	4	2	5	5	5	5	2	4	2	4	5	5
1	1	2	4	3	3	3	4	4	3	3	1	3	5	3	3	3	5	3	5	5	5	5	4	5	4	2	3	2	4	4	1	2	4	1	2	4	5	3	4	5	5	4	4	3	4	5	5	4
1	3	3	5	3	2	4	3	3	1	2	1	2	4	4	4	5	5	5	5	5	5	5	5	4	5	4	4	2	4	5	1	2	4	2	2	4	5	5	5	4	4	4	3	2	2	3	4	5
2	2	2	4	3	3	5	4	5	5	5	5	4	3	3	3	4	4	5	5	5	4	5	3	3	3	1	4	3	5	5	1	1	5	3	2	5	3	2	3	3	4	2	2	3	4	4	3	5
2	3	1	5	3	5	5	3	4	3	4	2	1	2	3	4	4	5	5	5	5	5	5	5	5	3	5	4	2	4	4	3	2	3	2	2	4	4	3	3	5	5	4	3	5	4	3	4	4
1	4	1	4	5	5	4	5	5	4	5	3	5	5	5	3	4	4	3	4	5	4	4	3	3	4	3	4	3	3	3	4	3	2	2	3	4	4	4	5	5	4	3	3	3	4	5	5	5
1	3	3	4	4	4	5	4	5	5	4	5	4	4	5	5	4	5	5	5	4	5	5	4	4	4	3	3	4	3	3	4	4	4	2	3	3	3	3	2	5	5	5	5	4	3	2	5	3
2	2	1	4	4	4	5	5	5	3	5	4	5	5	5	2	3	3	2	4	5	2	4	5	5	5	5	5	2	5	5	1	3	2	1	1	5	1	2	2	1	2	2	4	2	4	5	5	5
2	3	1	5	3	4	4	3	5	5	5	4	4	4	3	5	5	5	5	5	4	5	5	5	4	4	5	3	4	2	3	2	3	3	3	3	3	4	4	3	4	3	2	4	4	4	3	5	5
1	3	2	5	5	4	3	3	4	5	4	2	2	3	2	5	5	5	5	5	3	4	4	4	4	2	1	4	1	5	5	1	1	5	1	1	5	4	3	4	5	4	5	2	2	1	4	3	2
2	1	3	3	2	2	3	2	3	2	2	1	4	4	3	3	5	5	5	5	5	5	5	4	5	4	2	5	2	5	5	1	1	5	2	1	5	5	2	4	5	4	4	3	4	3	3	4	3
2	2	2	5	4	5	5	4	5	5	4	5	4	4	5	3	2	5	3	4	4	3	4	5	4	4	3	5	2	4	3	2	1	4	1	2	4	4	2	2	5	2	3	4	3	3	4	4	2
2	4	3	5	5	4	5	4	5	4	3	3	5	3	5	2	3	3	3	5	5	3	5	3	2	3	2	4	2	4	5	2	1	4	1	2	3	5	4	5	5	5	4	4	2	2	4	3	4
2	3	3	5	3	3	4	2	5	5	4	2	4	4	4	4	5	5	5	5	5	5	5	5	4	4	4	4	3	3	3	2	1	5	3	3	3	2	1	3	5	5	5	5	3	3	4	5	5
2	3	2	2	2	2	3	4	5	4	2	4	1	3	3	3	2	3	4	3	4	4	4	3	5	3	4	5	1	4	5	1	2	5	1	1	5	3	4	5	5	3	5	3	2	5	4	5	5
2	2	2	3	3	4	4	5	5	3	4	3	3	1	3	5	4	5	5	2	3	3	2	3	4	4	3	4	2	4	5	2	1	4	2	2	4	5	2	5	4	5	5	5	5	5	5	5	5
1	1	2	4	5	3	5	5	5	3	1	1	3	5	3	5	5	5	5	3	3	2	2	3	4	2	3	3	3	4	4	2	2	3	4	1	3	5	5	5	5	5	5	5	5	4	5	5	5
2	3	2	2	3	1	5	5	5	4	5	3	3	4	4	1	2	2	3	5	4	5	5	4	4	4	5	2	3	4	4	3	3	2	3	2	4	5	5	5	5	5	5	5	5	5	5	4	5
2	3	2	5	5	5	5	5	5	5	5	5	5	5	5	5	4	3	5	5	4	4	5	3	3	2	2	3	4	4	4	3	1	3	3	3	4	4	2	2	5	5	5	3	3	2	3	3	5
2	3	1	5	3	5	5	4	3	5	5	4	3	5	5	3	5	3	4	4	3	2	2	3	3	3	2	5	1	5	4	3	1	4	3	3	5	3	3	4	5	5	4	3	4	3	4	4	5
2	2	2	3	4	1	4	4	4	4	4	3	4	5	4	3	5	4	2	5	4	5	5	5	5	3	3	5	3	5	5	1	1	5	2	2	5	5	3	5	4	4	4	1	1	2	3	4	3
2	3	2	2	3	1	4	1	3	1	2	1	1	3	2	5	5	5	5	5	5	5	4	3	5	5	4	5	1	5	4	1	2	5	1	1	3	5	5	5	5	5	5	2	3	3	5	5	4
2	3	3	1	1	1	5	2	4	5	5	5	5	4	4	4	4	5	5	5	3	5	4	5	4	4	3	4	3	4	4	4	1	4	2	3	5	4	4	3	4	4	3	4	5	5	4	5	4
1	3	3	5	2	5	5	4	5	3	2	1	4	5	3	3	1	4	5	5	5	5	5	5	4	4	4	3	1	4	3	2	1	3	3	2	5	4	2	3	4	3	4	5	5	5	3	4	3
2	2	1	4	2	3	3	2	3	4	4	4	5	5	5	3	4	4	4	5	5	4	4	4	3	3	3	2	4	3	5	4	1	4	1	2	2	5	4	5	5	5	4	4	5	4	4	5	5
1	1	2	5	4	4	5	5	5	3	1	1	4	5	4	3	4	4	4	5	5	3	4	5	5	4	5	3	3	3	3	3	4	4	3	3	3	5	5	5	5	4	4	5	4	4	4	5	5
2	2	1	4	2	3	5	3	5	5	5	4	3	3	1	5	5	5	5	5	5	5	5	5	5	4	5	4	2	5	4	3	1	5	1	2	3	4	2	3	3	4	2	4	2	2	3	3	3
1	3	1	5	3	1	4	3	5	5	5	4	3	2	3	4	5	5	5	4	1	3	1	5	5	5	5	4	2	5	4	3	1	4	2	3	4	5	3	4	4	5	4	4	2	3	4	4	4
1	2	3	2	2	1	4	4	5	4	1	2	3	2	1	2	2	3	3	5	5	5	5	5	4	5	4	3	2	5	4	1	1	5	1	2	5	5	4	5	4	5	5	5	4	5	4	4	2
1	4	3	3	5	3	4	3	4	3	5	3	2	2	3	4	4	4	4	4	4	4	5	5	5	5	5	2	3	5	4	2	1	3	3	3	4	3	5	4	5	3	2	5	4	4	5	5	4
2	3	2	5	4	4	2	2	5	5	5	5	3	3	4	5	5	4	4	5	5	5	5	5	5	5	3	2	3	4	4	3	2	3	3	4	3	5	4	5	5	5	3	5	5	5	2	2	3
1	2	3	5	4	5	5	5	5	5	5	5	4	5	5	2	1	1	2	3	3	2	2	3	4	4	2	3	2	3	5	2	2	4	3	1	4	5	3	5	5	5	5	5	5	5	4	4	5
2	2	2	5	4	5	5	2	3	5	5	4	3	3	2	5	5	5	5	5	3	3	4	5	5	4	5	3	4	4	3	1	2	5	3	2	4	2	1	3	5	4	5	4	4	2	4	5	4
1	3	2	3	2	3	5	4	5	3	1	1	4	5	4	5	4	4	5	4	4	4	5	4	3	3	3	5	2	4	5	1	1	5	2	2	4	3	3	3	3	4	4	3	4	3	5	5	5
2	3	3	4	1	4	5	2	5	5	5	4	4	3	3	3	2	5	5	5	3	3	4	5	5	4	4	3	2	5	4	2	2	3	3	3	4	4	2	5	5	4	5	5	4	4	2	5	4
1	3	1	5	4	4	3	2	3	3	3	3	4	3	5	5	5	5	5	5	5	5	5	5	5	4	3	2	2	5	5	1	1	4	2	2	5	2	3	2	5	3	4	5	4	3	3	4	3
2	3	1	4	3	2	5	4	5	2	1	1	2	4	5	5	2	4	5	4	4	4	5	5	5	4	4	5	3	4	4	3	1	4	2	3	4	5	5	5	5	5	4	4	3	4	5	5	5
2	1	2	3	3	2	3	4	5	5	4	5	5	5	5	3	3	3	4	5	5	4	4	5	5	3	1	2	3	4	4	4	2	3	1	2	2	5	5	4	5	5	5	4	3	3	5	5	4
2	3	2	3	1	1	4	4	5	5	3	3	5	4	5	5	5	5	5	5	5	5	5	5	5	5	5	3	3	3	4	1	2	4	2	2	3	5	4	5	4	5	2	1	3	2	4	3	4
2	3	1	3	3	4	4	2	2	5	2	3	5	5	5	4	2	3	3	5	4	4	4	5	5	5	4	4	2	5	4	1	1	3	1	3	5	4	5	5	3	2	2	5	4	3	3	4	3
2	2	1	5	4	2	5	3	5	5	5	4	4	4	2	2	3	3	3	4	3	3	3	4	3	4	3	5	2	5	5	1	3	5	3	1	5	5	2	4	4	5	4	4	4	4	4	5	4
2	3	3	5	3	3	3	3	5	3	2	1	3	4	4	5	5	5	5	5	4	3	5	3	4	3	4	3	1	5	4	3	2	4	1	3	2	4	4	4	5	4	3	5	4	4	5	3	5
2	3	3	5	5	5	5	4	5	2	5	5	3	1	2	4	4	2	4	4	2	4	4	2	3	3	5	5	1	5	5	1	1	4	1	1	4	5	4	4	2	4	5	4	2	3	2	4	5
2	3	1	5	4	5	5	5	5	4	5	3	5	5	4	5	3	4	3	4	3	4	1	5	4	4	3	3	4	4	3	4	1	3	3	3	3	5	5	5	5	5	5	4	5	3	4	5	3
2	3	2	5	4	3	4	2	2	3	4	3	5	2	4	4	5	5	5	4	4	4	4	5	3	4	4	5	1	4	3	1	1	5	3	3	4	3	2	1	4	4	3	5	4	5	4	5	4
1	2	2	4	3	4	5	5	5	5	4	5	2	5	2	3	1	3	2	5	5	4	3	4	3	4	4	4	2	5	3	3	1	3	2	2	5	5	5	5	5	5	4	4	4	2	3	4	4
2	2	2	5	4	3	4	3	3	4	5	4	4	5	3	2	2	4	4	2	4	3	3	4	1	3	3	5	2	4	4	2	1	4	2	1	4	5	5	5	4	4	4	5	4	4	5	5	5
1	2	2	5	3	2	4	3	5	3	2	2	4	3	5	4	4	4	4	5	5	4	3	5	5	5	5	4	1	5	4	1	1	3	3	2	4	4	2	3	5	3	5	4	4	3	4	3	3
2	3	2	2	2	2	5	5	5	4	5	3	4	5	5	4	4	5	5	5	5	5	5	1	3	2	3	3	3	5	4	1	1	3	2	2	4	5	4	4	3	3	2	4	3	4	4	5	4
2	2	3	5	5	5	5	4	4	5	5	5	4	4	4	4	1	2	3	5	5	4	5	4	2	4	3	5	2	5	5	2	1	5	2	2	4	4	4	4	4	3	1	2	3	3	4	4	4
2	1	1	5	2	3	3	3	1	2	3	3	1	2	3	5	5	4	5	4	3	3	4	3	4	5	5	5	2	5	4	2	1	5	1	2	5	5	5	4	5	4	5	3	4	4	5	5	5
2	2	1	5	5	4	5	3	4	3	4	4	3	5	4	4	5	5	4	3	4	4	4	5	3	3	5	5	2	1	3	1	2	3	1	5	5	3	2	5	4	5	5	5	4	5	2	4	3
2	1	1	5	5	5	5	5	5	5	4	5	5	3	5	5	5	3	5	5	5	5	5	1	2	3	3	3	3	1	2	4	5	4	3	3	4	5	4	3	5	4	5	5	5	5	4	4	5
1	1	2	5	5	5	3	2	2	5	5	4	4	2	3	4	4	4	4	4	3	2	2	5	4	4	4	5	4	3	4	2	3	3	2	2	2	5	5	5	5	5	4	5	3	5	5	5	5
2	3	1	4	2	3	4	3	3	4	4	4	5	3	3	4	3	5	5	4	4	4	3	5	4	5	4	4	1	5	5	4	2	3	2	2	4	4	3	5	4	4	3	4	3	3	5	5	5
1	1	2	2	4	1	4	5	5	4	4	3	3	4	3	5	2	4	4	4	4	2	3	3	3	4	3	3	2	5	4	2	2	4	2	1	5	5	5	5	5	5	4	3	4	2	5	5	5
1	2	2	5	4	3	4	1	4	5	4	3	3	3	3	2	4	3	4	5	5	4	5	5	5	5	5	4	2	4	5	3	1	3	2	3	4	5	4	4	5	5	4	5	4	4	5	4	4
2	3	2	5	4	3	5	5	5	4	5	4	5	4	5	2	3	3	4	2	2	3	3	3	4	2	3	3	2	5	5	2	2	4	2	3	4	5	5	5	4	2	4	5	4	4	5	5	5
2	2	3	5	3	5	5	4	5	4	5	4	4	4	5	2	1	1	2	4	5	3	4	4	2	3	2	5	1	5	5	1	1	4	1	2	5	4	3	3	5	3	4	3	5	5	4	4	4
1	1	1	2	3	4	4	4	4	5	5	5	3	3	2	4	5	5	5	5	5	5	5	3	5	4	4	2	2	3	4	3	1	3	2	3	4	3	1	3	5	5	5	5	4	5	5	5	5
2	3	1	5	5	5	5	5	4	4	5	3	4	4	5	5	5	4	5	4	4	4	3	5	3	5	2	4	3	5	3	3	1	3	4	2	3	2	4	4	5	5	5	4	3	2	4	4	3
2	1	2	5	2	3	2	2	3	5	4	3	2	1	3	3	4	4	5	5	4	5	5	4	4	3	3	4	1	5	4	3	1	4	3	2	4	5	4	5	5	5	5	5	5	4	4	5	5
2	4	2	3	3	2	4	4	4	5	5	4	2	1	3	5	5	5	5	5	4	5	4	4	5	5	4	3	3	4	5	2	1	5	3	2	4	5	2	5	3	3	3	4	4	3	4	4	4
2	1	1	5	5	4	5	4	5	5	5	5	5	4	5	3	3	5	3	5	4	3	4	5	4	5	4	4	4	3	5	2	2	5	3	2	4	2	2	1	5	4	4	4	4	4	5	4	5
2	3	2	4	3	5	4	2	4	5	5	5	3	2	3	5	5	5	5	5	4	3	5	5	4	4	5	4	1	5	5	2	1	5	1	2	5	1	1	2	3	4	2	5	3	2	2	3	4
1	3	3	3	3	3	4	4	5	5	5	5	3	5	5	3	5	5	5	5	4	4	3	4	5	3	4	4	2	4	5	2	2	2	3	3	4	4	4	5	3	3	3	4	2	3	5	5	5
2	3	1	4	3	3	5	5	5	4	5	3	5	5	5	3	1	3	4	3	4	4	4	3	3	3	3	5	1	5	4	3	3	5	4	1	3	4	4	4	5	5	3	5	4	3	5	5	5
1	3	1	5	5	3	3	2	4	5	3	5	5	5	5	2	3	3	3	3	5	4	4	4	3	3	5	3	4	5	4	3	1	4	2	2	4	5	4	5	5	5	4	4	3	5	4	4	4
1	3	1	5	4	2	5	1	3	4	3	4	5	4	5	4	3	4	4	3	4	3	5	3	3	4	4	5	3	4	5	2	1	4	2	4	5	5	4	5	5	4	5	4	4	5	5	5	5
1	2	2	5	4	2	5	5	4	5	3	4	4	5	5	3	1	3	4	3	2	5	2	5	5	5	4	4	3	4	5	3	2	4	2	2	4	3	3	5	5	5	3	4	4	4	5	5	4
2	3	2	4	3	3	5	4	4	3	2	2	4	5	4	4	5	5	5	5	5	5	5	4	5	5	4	4	3	4	5	3	1	3	1	2	4	4	3	5	5	4	4	2	2	2	5	5	5
2	3	3	5	3	5	5	2	5	3	2	2	4	3	3	4	4	5	5	3	3	3	4	2	2	2	1	4	2	5	5	2	1	5	1	1	4	4	4	5	5	5	5	3	4	3	5	5	5
2	3	3	5	5	4	5	5	5	5	4	4	5	5	5	3	3	4	3	4	3	4	2	4	4	3	4	3	3	4	5	4	2	3	2	2	4	4	4	5	5	5	4	3	4	3	5	4	4
1	3	2	3	2	2	5	3	4	2	4	3	4	5	5	3	5	4	4	5	4	5	5	5	2	4	3	4	4	5	1	1	2	3	1	2	4	5	5	5	5	4	3	5	5	4	5	5	5
2	4	1	4	2	4	4	5	5	5	5	4	4	4	5	3	3	4	5	3	3	4	3	3	3	2	3	5	1	5	4	2	2	5	1	2	4	3	2	4	5	4	3	5	4	4	4	5	4
1	3	2	5	4	5	5	5	5	5	3	5	5	5	5	4	5	5	5	5	5	5	5	3	3	3	4	3	5	5	4	3	1	4	3	3	2	4	3	4	5	4	3	3	2	2	3	5	4
2	2	2	3	1	1	3	3	3	2	2	1	2	2	2	5	5	5	5	5	5	4	4	5	5	4	3	4	1	5	5	1	1	5	1	2	4	4	3	5	5	5	5	5	5	5	4	5	4
1	2	2	4	3	2	3	2	4	5	4	4	3	3	4	4	4	4	4	5	3	4	5	5	5	2	4	4	2	4	5	2	1	4	2	2	5	2	3	4	3	4	4	5	4	5	4	4	4
2	3	3	5	5	5	5	2	5	3	5	3	4	4	3	4	3	1	2	3	4	3	2	4	5	2	3	5	3	5	4	2	1	5	1	1	4	5	5	5	4	3	3	5	4	5	5	4	4
2	1	2	3	3	3	4	4	3	5	5	5	3	3	3	5	5	5	5	5	5	4	5	3	3	4	4	4	2	5	4	1	1	5	1	2	3	4	4	4	3	3	4	3	2	3	5	3	3
1	2	3	5	4	5	5	5	5	5	4	4	4	5	5	5	4	5	3	4	4	4	4	5	5	4	3	2	3	5	5	1	3	3	4	5	4	2	3	5	5	5	4	3	5	5	3	4	3
1	2	2	4	2	2	5	2	3	5	4	4	5	3	5	5	3	5	4	4	3	4	3	3	2	2	3	5	1	5	5	1	1	5	1	2	5	3	4	4	5	5	5	5	4	5	3	3	2
2	3	1	4	3	3	5	5	5	4	5	4	3	3	4	5	4	5	5	5	5	5	4	3	4	3	3	5	2	4	3	3	1	4	2	2	3	4	4	4	3	5	4	4	3	3	4	5	4
2	4	2	4	2	3	5	3	5	5	4	4	3	3	4	4	4	5	5	5	5	3	4	5	5	4	4	1	3	4	3	2	2	3	2	3	3	5	5	5	4	5	5	5	3	3	5	5	5
1	3	2	5	5	5	5	3	4	5	5	4	3	2	1	4	4	3	5	5	5	4	5	3	2	3	2	4	2	5	5	3	1	3	1	1	4	3	3	3	5	5	3	5	5	5	4	4	4
2	3	2	5	5	5	4	3	4	5	4	4	3	2	5	3	2	3	2	5	5	5	4	5	4	5	5	3	2	4	5	2	1	4	3	2	4	5	3	4	5	3	2	3	4	3	4	4	5
2	2	1	5	3	3	5	3	4	5	4	2	5	5	5	3	2	3	5	5	3	4	4	5	3	4	3	4	3	5	4	3	1	3	1	2	3	5	5	5	4	4	4	5	4	4	5	5	5
1	2	1	4	3	4	3	1	4	5	5	3	4	2	3	5	5	5	5	5	5	5	5	5	5	5	5	4	1	5	5	3	1	4	1	2	5	4	2	3	5	3	3	3	4	3	3	3	3
2	3	2	5	4	1	5	4	5	5	5	5	5	3	4	3	5	2	3	5	5	4	3	4	4	3	2	2	2	5	4	2	1	3	1	3	5	4	3	3	5	4	5	4	5	3	5	5	5
2	4	2	4	2	3	5	3	4	4	3	4	4	4	3	5	5	5	5	4	2	1	3	3	4	3	5	2	1	4	4	1	1	4	2	2	3	5	5	4	5	4	4	5	5	5	5	5	5
2	4	1	4	2	3	5	3	5	4	3	3	5	3	5	2	3	3	5	5	5	5	5	5	5	3	4	5	2	5	5	1	1	5	1	2	5	3	1	2	5	3	2	5	4	4	3	2	3
2	3	3	5	5	5	5	5	5	3	4	3	2	4	3	3	4	5	3	3	4	4	4	2	2	1	1	5	2	4	3	1	2	5	2	2	4	4	4	5	5	3	4	5	5	5	5	5	5
1	4	1	5	5	4	4	3	4	5	5	4	3	3	4	4	4	3	4	5	4	5	5	5	5	2	4	4	1	4	5	1	1	5	1	2	5	5	4	3	4	3	3	2	2	2	3	2	2
2	3	1	3	2	3	5	5	5	3	3	4	5	4	5	4	2	5	5	4	3	3	4	5	4	4	3	3	2	5	4	3	1	4	2	1	4	5	5	5	5	5	4	2	4	1	5	3	4
2	2	1	5	3	4	5	5	5	5	4	5	5	5	5	5	5	5	3	1	1	2	1	4	4	5	4	5	1	4	3	2	2	5	2	1	5	5	4	5	4	3	5	2	1	1	5	5	4
1	3	1	5	5	5	4	4	5	4	5	5	5	5	5	5	2	4	5	5	5	4	3	4	3	3	3	5	4	5	3	3	2	4	1	2	5	4	3	3	4	3	5	2	4	1	4	5	5
2	3	2	4	3	3	5	3	5	5	4	4	2	4	4	4	3	5	4	1	3	2	2	4	2	2	2	5	1	5	5	1	1	4	1	1	5	5	5	5	5	3	4	5	5	2	5	5	5
2	3	1	5	3	4	2	3	5	4	3	5	5	5	5	5	5	5	5	4	4	5	3	5	5	4	5	3	2	4	2	2	3	4	3	3	2	5	4	5	4	4	5	3	2	4	5	5	5
2	2	2	4	3	4	5	5	5	5	4	5	2	4	4	5	5	5	5	5	5	5	5	5	4	5	3	3	4	4	4	4	3	3	2	3	3	5	3	4	4	3	4	4	5	3	3	5	4
2	2	3	3	3	1	5	3	4	4	3	4	5	4	5	3	3	3	3	2	2	3	4	5	4	5	3	5	1	5	5	2	1	4	2	3	5	4	3	4	4	5	5	5	4	5	4	4	5
1	3	2	5	2	5	4	4	3	5	5	3	5	4	5	5	5	5	5	5	5	5	5	4	3	2	3	4	3	4	5	2	1	5	2	1	3	4	3	3	4	1	5	4	4	4	1	4	2
1	4	1	5	3	4	5	3	4	3	4	3	3	2	2	2	1	4	5	5	4	5	4	5	3	4	3	5	2	5	4	4	1	5	2	3	5	4	5	3	5	4	5	4	4	5	5	5	5
2	3	2	5	3	4	4	2	5	5	4	4	3	4	5	2	2	2	4	5	5	5	5	5	5	5	4	4	2	5	5	2	2	3	1	2	5	4	3	3	5	5	5	3	1	1	5	4	5
1	1	2	5	3	4	3	3	3	3	4	3	4	5	4	4	5	5	5	5	5	5	5	5	5	5	5	4	3	4	3	1	1	3	2	3	3	4	5	5	3	2	1	4	3	5	5	5	4
1	3	2	5	3	4	5	5	5	5	3	3	5	4	5	5	5	5	5	5	5	5	4	3	1	3	3	5	3	5	4	2	1	5	1	1	4	3	2	4	3	4	3	3	3	2	3	3	4
1	2	2	5	2	4	5	2	5	2	4	3	3	5	3	2	2	4	4	5	4	4	4	4	5	3	3	4	2	5	4	1	1	4	1	2	4	5	4	5	5	5	5	5	5	4	4	4	5
1	3	3	4	3	3	4	1	5	2	2	3	3	4	4	2	4	4	5	3	4	3	3	5	5	3	5	5	1	3	4	1	2	4	2	2	4	5	5	5	5	5	5	5	4	5	5	5	5
2	2	2	5	5	5	5	5	5	4	4	4	4	3	4	3	2	4	4	5	5	4	4	5	5	5	4	2	2	4	3	3	3	3	3	4	3	5	5	5	5	3	5	5	4	4	5	5	4
1	3	2	5	3	5	5	5	5	5	5	5	5	5	5	4	5	4	4	3	2	3	4	5	2	2	2	4	2	5	5	3	1	4	2	3	3	4	4	3	4	3	4	5	5	5	4	5	3
2	2	3	4	2	3	3	2	1	2	3	4	4	5	5	4	5	5	4	5	3	5	5	5	4	5	3	5	1	5	5	1	3	5	1	1	5	5	3	4	3	2	3	5	5	3	5	5	5
2	3	1	4	4	4	5	5	5	4	5	3	5	5	5	4	3	5	4	4	3	3	3	4	4	4	3	4	1	4	5	1	1	3	1	3	5	5	3	5	4	3	3	5	4	4	2	2	2
1	2	1	4	4	4	3	2	5	5	4	5	3	2	5	4	3	4	5	4	5	4	5	5	4	2	3	3	1	4	5	2	1	5	3	1	2	5	5	5	3	3	3	4	5	4	5	5	5
2	4	3	5	2	3	3	2	4	5	2	3	4	3	3	5	4	5	4	5	5	3	4	5	4	5	4	4	1	4	5	1	1	4	2	1	3	5	4	5	4	4	3	5	5	5	3	3	3
1	2	2	5	5	5	5	4	4	5	3	3	5	4	5	4	3	4	4	5	3	3	3	5	3	4	3	5	1	5	5	1	1	4	3	2	5	2	1	5	4	3	2	3	4	3	5	5	5
2	3	1	4	4	4	5	5	5	5	5	5	4	4	3	3	4	4	4	3	3	4	4	5	5	3	4	3	3	5	3	3	2	2	3	2	4	5	4	4	5	5	5	4	3	3	5	5	5
2	2	2	5	4	5	5	5	5	3	4	3	5	4	5	3	2	4	3	5	5	4	5	4	2	4	3	2	3	4	4	3	3	3	3	3	4	5	5	5	5	5	5	5	5	5	5	5	4
1	3	3	3	3	4	3	1	4	4	3	2	1	3	4	4	4	4	4	5	5	5	5	4	3	4	3	4	1	5	5	3	1	4	2	2	5	4	5	4	5	5	5	5	5	5	4	5	5
2	2	2	5	4	5	5	5	5	5	5	5	5	5	5	4	3	2	4	3	3	2	2	4	3	3	4	5	2	4	5	3	1	3	2	2	3	5	5	5	5	3	5	3	2	3	4	5	5
2	3	1	5	5	5	4	5	5	5	5	4	3	3	3	4	4	4	4	5	5	3	4	5	5	4	4	2	2	2	3	4	2	2	4	3	4	3	4	5	5	5	5	5	5	5	5	4	5
2	3	2	4	3	3	3	2	4	4	3	4	4	4	5	4	5	5	5	5	4	4	4	5	4	3	4	5	1	5	5	1	1	3	3	2	5	5	4	5	5	3	2	5	3	4	3	3	4
2	3	2	3	5	4	4	2	4	5	5	3	4	4	4	5	5	5	5	3	5	3	5	4	5	4	4	2	2	5	4	3	1	5	1	2	5	3	3	5	3	2	3	4	4	5	3	3	5
1	1	2	5	5	5	4	5	4	5	5	4	5	5	4	4	3	4	5	5	5	5	5	4	5	3	4	2	1	5	4	1	1	4	1	2	4	3	1	5	2	1	1	3	3	3	3	4	5
2	2	2	4	3	2	3	3	4	3	3	2	3	3	3	3	3	5	3	4	4	4	3	5	3	4	3	5	1	5	5	1	1	4	1	1	5	5	4	5	5	4	4	5	4	5	5	4	4
1	2	2	5	5	4	4	3	4	3	3	3	4	4	3	4	4	4	4	5	5	5	5	2	3	4	3	5	1	5	5	2	1	5	1	2	5	4	3	4	3	2	3	3	3	4	5	5	5
2	2	1	5	4	4	5	4	4	5	5	5	5	5	5	4	5	5	5	5	4	3	5	5	5	5	5	4	3	3	4	2	1	3	1	3	4	2	1	3	4	2	3	4	1	2	5	5	5
1	3	2	5	2	2	4	4	2	5	5	5	5	4	4	4	3	5	5	5	4	5	4	5	5	5	5	5	3	3	5	3	3	2	2	3	3	5	3	5	5	5	4	4	4	4	4	3	4
2	3	3	5	5	4	5	4	5	1	1	1	5	5	5	5	4	5	4	5	3	3	4	4	3	4	3	4	1	5	3	3	1	5	2	1	5	2	3	3	5	5	5	3	2	5	4	5	4
2	2	2	5	4	5	5	5	5	4	2	4	5	5	5	4	5	5	5	5	5	5	5	4	5	3	3	2	1	5	5	2	1	4	3	3	4	2	3	2	4	4	3	3	4	4	3	4	4
2	2	1	5	5	5	3	2	2	5	5	5	4	2	4	5	3	5	5	3	5	4	3	5	5	4	5	4	2	5	4	3	2	3	2	3	3	4	4	4	4	4	4	4	3	3	5	5	5
2	3	3	4	4	4	4	3	4	2	5	3	4	4	5	4	5	4	5	5	5	5	5	5	4	4	2	3	3	5	4	4	3	3	3	4	2	5	5	5	5	5	5	5	5	5	4	4	5
2	2	2	5	3	5	5	5	5	4	5	4	4	3	5	3	3	5	5	3	5	3	3	5	4	5	5	3	2	5	4	2	1	4	3	1	5	4	3	4	5	4	3	3	4	3	4	5	5
2	2	2	3	4	3	4	3	5	4	4	5	5	4	5	3	3	4	5	4	3	3	2	4	3	3	1	5	1	5	5	1	1	5	1	1	5	2	4	2	4	3	4	5	4	4	4	5	5
1	1	1	5	3	4	5	5	5	5	5	5	4	4	5	3	4	5	5	3	4	4	2	4	3	3	2	4	3	5	5	1	1	4	1	2	5	4	3	4	4	4	3	5	3	4	5	4	5
1	3	2	5	5	3	4	3	3	4	2	4	3	3	3	5	5	5	5	5	5	5	5	5	5	5	5	2	4	3	4	1	1	3	2	2	2	5	4	5	5	3	3	4	3	3	5	5	4
2	2	2	5	5	3	4	3	4	2	5	3	5	5	5	5	5	5	5	5	4	4	4	3	4	5	5	4	1	5	5	2	1	5	2	3	5	3	5	5	5	3	3	3	2	3	2	4	3
2	1	3	4	4	2	5	3	3	4	5	2	2	4	3	2	3	5	4	4	4	3	4	3	4	3	4	5	1	5	5	2	1	5	1	1	5	4	4	5	5	5	3	5	3	4	5	5	5
2	3	2	4	2	3	5	5	5	5	5	4	3	4	3	3	4	5	4	5	5	5	5	4	5	5	4	5	3	5	5	3	1	4	3	1	5	3	3	3	3	2	1	5	5	4	4	4	5
1	3	1	4	5	3	4	3	3	4	5	3	4	3	5	3	1	4	5	5	5	3	5	4	2	4	4	5	1	5	5	2	1	5	1	2	5	3	2	3	5	5	5	5	4	5	4	5	3
1	2	2	5	4	5	3	4	3	4	3	4	3	3	3	5	5	5	4	5	5	5	5	4	4	4	4	5	1	5	4	3	1	2	3	3	5	5	2	4	4	4	5	5	3	5	5	4	5
1	3	1	4	5	5	5	5	5	5	5	5	5	5	5	5	5	3	5	3	3	2	3	5	4	5	5	3	1	5	5	1	1	3	2	3	3	1	3	4	1	2	2	5	5	5	5	3	4
2	1	1	5	3	5	4	5	3	4	5	5	4	5	3	3	3	4	3	2	2	2	4	4	5	5	5	3	4	5	3	1	2	4	3	3	3	5	5	5	5	4	5	5	5	5	5	5	5
1	3	1	4	1	2	4	4	4	5	5	5	5	5	4	5	4	4	4	5	4	4	3	4	3	5	3	4	3	5	5	1	1	3	3	2	5	5	3	4	5	3	3	5	5	4	3	3	4
1	2	2	4	4	4	2	1	2	5	3	2	3	5	5	4	2	4	4	4	5	3	5	5	3	4	1	5	1	5	5	1	1	5	1	2	5	4	5	5	3	5	3	5	5	4	4	5	5
2	4	2	4	3	1	4	5	5	4	4	4	5	5	5	3	2	4	4	5	4	4	4	5	5	3	3	3	2	5	5	2	2	5	2	1	4	5	5	5	4	4	3	2	1	3	5	5	5
2	2	2	5	5	5	3	3	4	5	5	5	4	4	4	3	2	3	3	5	5	4	5	3	3	3	5	5	1	5	5	1	1	5	1	1	5	3	3	2	2	1	2	4	3	4	5	5	5
2	4	2	4	4	5	4	5	4	5	5	4	5	5	5	3	5	4	5	5	3	4	5	4	4	2	5	3	2	4	3	2	1	5	3	3	3	5	3	5	5	5	5	3	3	3	3	5	4
1	1	3	4	3	2	5	4	3	4	4	4	4	5	5	3	4	2	3	5	5	5	4	5	2	2	3	5	1	5	5	3	1	3	3	1	5	5	4	4	5	5	4	5	5	4	4	4	4
1	3	1	3	5	4	5	3	5	5	5	5	4	5	4	3	3	3	3	4	2	3	3	4	2	3	3	4	2	5	5	1	1	4	2	2	5	4	5	5	4	5	5	5	4	4	5	5	5
2	3	2	4	5	2	5	4	5	5	5	4	4	2	4	3	3	3	2	5	4	5	4	4	2	3	3	5	2	3	3	1	2	5	2	3	5	5	3	5	5	5	3	5	5	5	5	4	5
2	3	2	5	3	3	5	4	5	3	2	2	2	3	3	5	5	4	4	5	5	5	5	5	5	5	4	3	3	5	4	2	2	4	2	3	4	4	2	3	5	5	5	5	5	4	5	5	5
2	2	1	4	5	3	5	5	5	5	5	5	1	2	1	3	2	2	1	4	4	5	5	3	5	5	5	4	1	5	5	1	1	5	1	1	5	5	4	5	2	2	3	5	5	5	2	3	4
1	3	2	4	3	5	5	3	4	3	4	1	3	3	3	4	5	5	5	5	5	5	5	3	5	3	3	5	1	5	4	1	1	4	1	2	5	3	2	2	5	4	5	5	4	5	4	4	5
2	3	2	3	3	2	5	4	5	5	2	2	4	4	4	4	5	5	5	5	5	3	4	5	4	4	3	5	1	5	5	3	1	5	1	1	3	3	2	4	5	5	5	5	4	3	3	4	4
1	2	3	3	3	2	4	3	5	1	2	3	2	2	3	5	5	5	5	5	5	5	5	5	2	4	4	5	2	5	3	1	1	3	2	2	5	4	3	5	5	5	4	5	5	4	5	5	4
2	3	2	5	5	4	3	2	3	4	4	4	3	4	4	4	4	5	5	5	5	5	5	5	3	5	3	3	2	4	5	3	2	3	3	4	4	5	4	5	5	4	5	5	5	5	4	4	4
2	1	2	5	3	3	5	3	4	5	4	5	3	2	2	5	5	5	5	5	5	5	5	5	5	5	4	3	2	5	5	2	1	3	1	1	4	2	1	2	4	4	3	4	4	3	3	5	4
2	3	2	5	2	3	5	3	5	2	4	2	5	5	5	4	4	5	5	5	5	5	3	5	5	5	5	5	2	5	1	3	2	3	2	3	4	5	5	4	5	5	5	5	3	4	4	2	2
1	4	3	4	3	3	5	4	3	4	5	5	5	5	5	2	3	4	3	4	5	4	4	4	2	4	1	4	1	5	5	1	1	5	1	1	4	5	4	5	5	5	4	5	5	5	5	3	3
1	3	2	5	3	5	5	5	5	4	4	3	5	5	5	4	5	5	5	5	5	4	5	5	4	3	3	2	3	3	3	2	1	3	2	1	4	4	2	3	5	5	5	4	5	4	4	4	5
2	4	2	5	4	1	3	2	4	4	4	3	4	4	5	4	4	4	4	5	5	3	4	4	5	5	4	5	1	5	5	2	1	5	1	1	5	4	3	3	5	3	4	2	3	4	5	4	2
2	1	2	4	3	3	5	5	5	4	4	4	5	3	5	3	3	3	4	3	1	3	3	4	4	3	5	4	2	5	4	2	1	3	1	2	3	5	5	5	5	5	5	5	4	5	4	5	5
1	2	1	5	5	5	2	2	5	5	5	4	5	5	5	4	5	4	4	4	5	3	3	5	2	2	3	5	2	4	5	2	1	4	2	2	5	3	4	4	3	4	2	5	4	3	5	5	5
2	1	1	5	4	5	5	5	5	5	5	3	3	4	4	4	5	4	5	5	4	4	4	4	4	4	4	2	2	5	5	1	1	4	1	2	4	3	1	1	5	5	5	5	3	3	5	5	5
2	3	2	3	3	2	5	5	5	5	5	5	5	5	4	4	5	4	5	5	5	5	5	5	5	2	3	5	2	5	4	3	1	5	2	1	5	4	3	5	4	1	1	4	2	3	3	3	4
1	4	3	5	5	5	4	3	5	5	5	4	4	5	5	3	1	5	3	3	3	4	2	4	3	2	4	5	2	5	3	1	1	3	2	2	5	3	3	5	5	5	5	5	4	5	5	5	4
2	1	3	2	2	3	5	4	4	5	5	4	5	4	5	4	5	4	5	5	4	4	4	5	5	4	4	3	3	5	5	2	2	3	1	2	4	4	4	5	5	5	5	2	3	3	5	4	4
2	3	1	5	3	2	5	3	4	4	4	3	4	4	3	4	5	4	5	5	5	5	5	5	5	5	5	3	1	4	2	2	1	3	3	3	3	4	3	5	4	4	4	5	4	3	5	5	5
2	3	3	5	3	3	5	5	5	5	3	4	4	4	5	4	5	5	5	4	4	4	4	4	2	3	3	3	2	5	4	2	2	4	1	3	4	5	4	5	5	5	4	5	4	4	5	5	5
2	3	2	4	5	4	5	5	5	5	5	4	5	5	5	3	2	3	4	4	5	4	5	5	5	4	5	3	4	4	4	2	2	3	3	3	3	3	4	5	5	4	5	5	5	5	3	4	4
1	3	1	5	5	5	5	4	5	3	3	2	4	4	5	3	3	3	3	5	4	4	4	2	2	4	3	5	1	5	5	1	1	5	1	1	5	5	4	4	5	4	5	3	1	2	5	4	5
1	3	1	4	3	3	4	2	5	5	5	4	5	4	5	4	5	5	5	5	4	4	5	5	2	3	4	5	3	4	5	2	1	5	2	2	5	2	1	2	5	4	5	4	4	5	4	4	4
2	2	2	5	4	4	5	2	5	4	2	3	3	3	3	4	5	5	4	5	5	5	5	5	4	4	3	3	2	5	4	3	2	4	2	3	4	5	5	5	4	5	3	5	5	5	4	5	3
2	1	3	4	3	4	4	4	5	3	3	2	4	3	3	4	5	5	5	5	5	5	5	5	5	5	5	4	4	4	3	3	1	3	2	2	3	4	4	5	5	5	5	5	3	4	5	5	5
2	4	2	5	3	4	5	4	4	5	4	5	5	5	5	5	5	4	5	5	5	5	5	4	4	3	5	3	1	3	4	2	1	5	3	4	4	5	4	3	4	3	5	5	3	2	3	4	4
1	2	2	5	5	4	5	5	5	5	5	3	4	4	4	2	4	3	4	3	3	3	2	4	4	4	4	4	2	5	4	3	1	4	2	2	4	5	4	5	5	5	5	4	4	3	5	4	5
1	3	2	4	2	4	5	3	5	4	4	4	3	3	5	5	2	5	5	3	5	4	4	5	4	4	5	4	2	4	4	3	1	3	1	2	5	4	3	3	4	5	5	5	5	4	4	5	5
1	3	2	5	5	4	3	3	2	3	3	3	4	2	5	2	1	3	3	5	4	4	5	4	5	3	4	5	2	5	5	2	1	5	1	1	5	2	4	5	5	5	4	5	5	5	5	4	5
2	3	2	3	4	3	5	5	5	3	3	4	5	5	5	2	3	2	4	5	5	4	3	5	4	5	4	4	2	5	5	1	1	5	1	2	5	3	5	5	4	4	5	3	3	3	2	4	5
2	3	2	4	3	2	3	2	3	3	2	4	2	3	4	2	2	3	4	5	5	4	5	3	4	4	2	5	1	5	5	2	1	4	1	1	5	5	5	5	4	5	5	5	5	5	5	5	5
1	3	1	5	5	5	5	5	5	4	5	3	1	3	2	5	5	5	5	4	3	4	2	5	4	5	4	5	1	5	4	2	1	5	1	2	5	4	3	3	4	5	4	4	3	3	2	4	3
1	3	2	5	2	5	5	4	5	5	4	4	4	3	4	4	5	4	5	5	5	5	5	5	5	5	5	5	2	5	5	2	1	5	2	1	5	4	3	3	3	2	5	3	3	3	3	1	2
2	2	1	4	5	4	4	3	4	5	3	3	5	4	4	3	5	5	5	5	5	5	5	5	4	5	5	3	5	4	4	3	3	2	2	2	3	5	5	5	4	5	5	5	5	5	5	4	3
2	3	2	5	5	4	5	3	5	4	5	4	4	3	4	5	5	5	5	5	5	5	5	3	2	5	4	3	1	5	5	3	1	3	2	2	4	4	4	3	3	4	2	5	4	3	3	4	4
1	2	2	5	5	5	2	2	4	3	3	4	4	4	5	3	4	5	4	3	3	4	4	3	3	2	4	5	2	5	5	2	1	5	2	3	5	5	5	5	5	5	4	4	4	5	4	5	5
1	3	2	4	4	3	4	2	3	2	3	4	4	4	5	4	5	4	5	4	5	4	5	5	4	5	5	4	3	4	4	1	1	4	2	1	5	4	4	3	4	4	2	5	4	5	4	3	5
1	3	3	5	5	5	5	5	5	5	5	5	3	5	5	3	4	5	5	4	5	3	5	4	3	4	3	2	3	3	2	3	1	3	3	4	3	5	5	5	5	4	5	5	5	5	4	5	5
2	3	2	5	1	4	4	3	4	5	3	5	3	3	5	4	4	3	5	4	4	5	5	3	3	4	3	5	1	5	5	1	1	4	2	2	5	4	5	5	5	5	4	4	4	4	5	5	5
2	3	2	5	5	5	4	4	5	3	2	2	5	5	3	1	2	4	3	4	4	5	4	4	3	4	4	5	1	5	5	1	1	5	1	1	5	5	5	5	3	3	5	5	4	1	5	5	5
1	3	2	5	4	3	5	4	5	3	5	4	4	3	4	4	5	5	5	5	5	4	5	5	5	5	5	5	3	5	5	3	1	2	2	3	4	4	4	3	3	2	1	5	5	5	4	5	4
2	3	2	5	4	3	4	3	4	4	4	3	4	3	4	5	5	5	5	5	4	4	5	5	4	5	4	4	1	5	5	1	1	5	2	2	4	2	3	4	4	3	5	5	5	4	3	2	2
1	2	1	5	3	3	4	3	4	4	4	5	4	4	4	3	2	4	3	5	5	5	5	5	4	4	4	5	3	5	5	1	1	5	2	2	5	3	5	4	5	5	4	2	3	4	4	5	5
2	3	2	3	3	2	5	4	5	4	3	4	5	4	5	4	5	5	5	4	5	5	4	5	5	5	4	3	2	4	4	2	1	4	1	2	3	5	4	5	3	2	1	5	5	4	4	4	4
1	2	1	5	5	3	5	5	5	5	5	3	4	4	5	5	4	5	3	4	4	5	4	1	2	3	1	4	1	5	3	3	1	5	1	2	4	5	5	5	3	3	4	5	5	5	5	3	4
1	2	2	5	4	4	4	3	3	5	5	3	5	4	5	3	2	3	5	5	4	5	5	5	4	3	5	3	3	3	3	2	1	5	2	3	3	5	5	5	5	5	5	4	5	4	5	5	5
2	3	1	5	2	2	4	4	5	4	3	2	3	4	3	4	5	5	4	5	3	5	4	4	5	4	3	5	1	5	5	3	1	5	1	1	4	5	5	5	4	5	3	5	4	5	5	4	4
2	4	1	5	5	4	4	3	5	3	3	3	4	3	2	4	5	3	5	5	4	5	5	5	4	4	4	5	2	5	4	2	1	4	2	2	4	5	5	5	5	5	5	4	3	3	3	4	5
2	3	2	3	4	2	5	4	5	4	4	5	5	5	4	5	5	5	5	5	5	3	5	3	2	1	2	4	3	5	4	2	1	4	2	4	4	5	5	5	5	5	4	4	3	4	5	5	5
1	3	2	4	3	2	5	4	4	5	5	4	5	5	5	3	5	5	5	5	5	5	5	5	5	4	4	4	1	5	4	3	1	4	2	3	4	4	2	4	3	3	1	5	3	4	4	4	5
2	2	2	4	4	3	3	4	4	4	4	2	4	5	4	3	2	5	3	5	5	4	4	5	4	4	3	5	3	5	4	2	1	5	1	2	5	2	3	5	5	5	5	5	5	5	5	5	5
2	2	2	4	4	2	5	3	3	5	5	5	5	5	5	5	4	5	5	5	4	4	4	4	4	2	3	5	2	5	5	2	1	5	1	1	5	3	3	4	5	5	5	4	2	2	3	4	3
1	3	1	4	2	3	5	4	4	5	4	5	5	4	5	4	4	4	3	5	5	4	5	4	4	4	3	4	3	4	5	2	1	4	1	3	4	5	5	4	5	5	5	4	3	2	5	5	5
1	3	1	5	5	5	5	4	5	5	4	4	5	5	5	4	5	4	4	5	5	5	5	5	5	5	4	3	3	3	5	2	1	3	2	2	4	5	2	3	4	3	3	4	4	4	2	4	3
2	4	2	5	5	5	5	5	5	5	5	4	5	5	5	3	1	4	4	5	4	4	5	4	3	3	3	3	1	5	5	1	1	5	2	2	4	3	3	4	5	5	5	4	2	3	4	3	3
2	4	2	5	4	3	4	4	5	3	2	1	4	3	5	4	5	5	5	5	5	4	4	5	5	5	5	4	1	5	4	3	1	4	2	2	2	5	4	3	5	4	3	5	5	5	4	4	5
1	2	2	5	5	4	5	5	5	5	4	5	5	3	4	5	4	5	5	5	5	5	5	5	3	5	5	2	2	4	3	4	2	4	4	3	3	4	3	3	4	5	3	5	4	4	5	5	5
1	3	1	3	2	4	5	5	5	5	5	4	5	5	5	4	3	4	5	5	3	5	4	3	5	4	3	5	1	5	5	2	1	3	2	1	4	4	3	2	4	5	4	3	2	3	5	5	5
2	1	2	5	3	5	5	3	4	4	4	3	4	4	2	3	2	3	3	4	4	5	5	5	4	4	4	5	3	5	5	1	1	4	2	2	5	4	4	5	4	5	4	4	3	4	5	5	5
2	2	2	5	3	3	3	2	2	5	5	4	5	3	4	4	4	5	5	5	5	5	5	5	5	5	5	5	3	4	3	3	2	2	2	3	4	5	4	5	4	4	5	5	4	5	5	5	5
1	3	2	3	4	4	4	4	5	4	3	1	2	4	3	5	5	5	5	5	5	5	5	5	5	5	5	5	2	4	4	1	1	5	2	1	5	5	3	4	4	3	4	3	2	2	4	5	5
2	2	2	5	5	5	5	5	5	3	5	4	3	5	3	5	2	4	1	5	4	5	5	4	4	5	5	4	2	5	3	1	3	2	1	3	4	5	5	5	2	2	3	5	5	5	5	5	5
2	3	3	5	5	4	4	5	5	4	3	3	5	5	5	3	5	4	3	5	3	4	5	3	5	4	4	3	3	4	3	3	1	3	1	3	4	5	5	4	5	4	4	5	5	5	5	5	5
2	2	2	5	5	4	5	3	5	5	5	4	5	5	5	4	3	3	5	4	3	1	3	3	2	1	1	5	1	5	5	1	1	5	1	1	5	5	5	5	4	3	3	3	4	5	5	5	5
2	3	2	3	3	3	4	4	4	3	5	4	4	1	4	3	4	4	4	5	5	4	4	5	4	5	5	4	3	4	5	2	1	4	2	1	5	5	5	5	5	5	5	4	5	5	5	5	5
2	1	1	5	5	5	5	5	5	5	5	5	5	5	5	2	2	4	4	4	4	4	4	3	2	2	2	5	2	4	5	2	1	4	2	1	5	4	4	3	5	4	5	5	5	5	3	4	3
2	4	2	4	4	4	5	3	5	4	4	5	3	4	4	4	5	5	5	5	5	5	5	5	5	4	3	3	2	5	5	1	1	4	2	1	5	4	4	3	3	3	2	4	3	4	4	5	4
1	3	1	4	4	5	5	3	2	5	5	4	3	3	4	5	4	3	4	5	5	4	5	5	5	5	5	4	1	5	4	1	1	5	3	1	5	3	1	2	5	5	2	4	4	4	4	5	4
2	2	2	5	5	4	4	4	4	3	1	2	4	3	5	5	5	5	5	5	5	4	5	5	3	5	5	5	1	5	5	2	1	4	2	2	4	4	4	3	5	4	5	3	4	5	3	3	4
2	2	2	5	3	4	5	5	5	5	3	4	2	3	4	2	3	3	4	5	4	3	4	5	3	5	3	5	1	5	5	1	1	3	1	1	4	5	4	5	5	5	5	4	5	3	3	5	3
2	3	1	5	5	4	5	4	5	4	4	3	5	5	5	4	5	3	3	5	5	5	3	5	4	5	5	4	3	4	4	3	1	5	3	1	4	4	3	5	4	4	2	5	4	4	3	5	3
1	3	2	4	4	4	5	4	5	4	4	3	5	5	5	5	5	5	5	4	4	3	4	5	5	4	5	5	2	3	3	3	2	5	3	3	4	3	2	2	5	5	5	5	4	5	4	5	5
2	3	2	5	3	5	5	2	5	4	3	3	4	5	3	5	5	5	5	5	5	5	5	5	5	5	5	4	2	4	4	2	1	3	3	2	4	5	5	5	5	3	5	2	2	2	5	5	5
2	2	1	5	5	5	5	4	4	5	5	4	4	4	4	1	2	2	3	4	4	3	4	5	3	4	4	5	2	5	5	1	1	5	1	1	5	2	3	5	5	4	4	5	4	4	5	5	4
2	3	2	3	1	3	3	5	4	5	4	4	4	3	3	5	5	5	5	5	5	5	5	5	5	5	5	4	1	4	4	2	2	3	4	3	4	4	4	4	4	4	4	5	5	4	5	5	5
2	3	2	4	5	3	4	4	4	5	3	2	5	5	5	3	5	4	4	5	4	5	5	5	5	4	3	5	3	5	5	2	3	4	3	2	5	5	5	4	5	2	3	5	5	5	2	4	4
2	3	1	5	5	4	4	4	4	5	5	5	4	4	5	3	3	3	4	3	5	3	5	4	3	2	3	5	2	5	5	2	1	5	2	2	4	4	4	5	5	4	5	4	4	2	5	5	5
2	1	1	5	5	5	5	5	5	5	5	5	5	5	5	2	2	2	2	4	5	4	5	4	3	5	3	4	3	5	3	3	1	3	3	2	5	5	5	5	5	5	5	4	3	3	5	5	5
2	3	2	3	5	2	5	4	5	5	5	4	5	4	4	5	5	5	5	5	5	5	5	5	3	4	3	4	3	4	3	4	1	3	3	4	4	5	3	5	5	5	4	5	5	5	4	5	4
2	4	1	5	3	2	4	3	4	4	3	3	3	2	3	5	2	5	4	5	5	5	5	4	5	4	4	5	1	5	5	1	1	5	1	1	5	4	3	5	3	4	3	5	2	4	4	5	5
2	2	2	4	2	3	4	4	4	5	5	5	5	4	4	5	5	5	5	3	3	3	4	3	4	3	3	5	2	5	5	1	1	5	2	2	4	4	3	4	4	4	4	5	5	5	5	3	4
1	4	2	5	3	2	3	3	4	5	5	5	4	4	4	4	3	4	3	3	5	5	5	5	4	3	4	3	1	5	4	4	2	4	1	2	3	5	5	5	5	5	5	4	5	5	4	5	5
2	4	2	5	3	4	5	5	5	5	4	2	4	5	5	3	5	5	4	5	4	4	5	5	5	4	5	3	3	5	4	2	2	4	1	2	4	3	2	5	4	5	3	5	4	5	5	5	4
2	3	2	5	4	3	5	5	5	4	5	3	5	5	5	4	4	5	5	5	3	4	3	3	1	2	3	5	2	5	5	2	1	5	1	1	5	3	1	4	5	5	5	5	4	5	5	4	4
2	2	2	5	4	3	5	5	5	5	5	5	4	3	5	1	3	3	4	5	2	4	3	4	3	2	4	5	1	5	5	2	1	5	1	1	5	4	3	4	5	3	5	5	4	5	5	5	4
2	1	3	5	5	4	5	4	5	5	4	5	4	5	5	2	5	4	3	5	5	5	5	4	5	5	5	4	2	5	4	3	1	4	3	3	4	4	3	4	5	4	5	5	2	3	1	5	4
1	3	2	5	4	5	4	3	5	5	3	3	3	4	4	3	4	4	5	5	3	4	4	5	3	2	3	4	1	5	5	1	1	5	1	1	5	4	4	5	4	4	5	3	3	3	5	5	5
1	4	1	5	5	5	4	3	5	5	5	5	4	5	5	5	4	4	5	4	4	4	5	4	3	1	2	4	3	5	3	1	3	4	1	1	3	5	5	5	4	4	3	4	3	5	4	5	5
2	1	2	5	5	5	5	5	5	5	5	4	5	5	5	4	3	5	5	3	5	3	4	4	1	2	2	5	2	5	5	3	1	5	2	3	3	5	4	5	5	5	5	5	2	5	4	5	2
2	4	2	5	4	3	5	4	4	5	4	4	4	3	5	3	5	5	4	3	4	3	4	5	3	2	3	4	2	5	5	3	1	3	2	2	5	5	5	5	5	4	4	5	5	5	5	5	5
1	1	2	5	4	4	4	3	4	5	4	4	5	4	5	3	4	5	5	4	4	4	5	4	4	4	3	5	2	5	4	1	3	5	2	1	4	4	3	4	5	4	5	5	4	4	4	3	4
1	2	2	5	2	3	4	4	5	3	3	3	4	5	5	3	2	3	5	4	3	1	4	5	4	3	3	5	1	5	5	1	1	5	1	1	5	5	5	5	5	5	4	5	3	4	5	4	5
2	1	2	5	5	5	5	5	5	5	4	4	5	5	5	5	4	4	4	5	4	5	4	5	4	4	4	4	2	4	5	3	2	2	2	2	4	5	3	5	5	3	4	5	3	3	4	5	4
1	3	1	5	3	5	5	5	5	5	5	5	4	5	5	2	2	3	4	3	5	4	3	5	4	4	3	4	2	5	4	2	2	3	2	2	5	4	5	5	5	4	4	5	4	5	4	4	5
2	1	3	5	3	3	5	5	4	5	3	4	3	3	4	2	2	2	3	5	5	5	5	4	2	2	2	4	1	5	5	1	1	5	1	1	5	5	5	5	5	5	5	5	3	4	5	5	5
2	2	2	5	2	3	4	5	5	5	5	5	2	2	3	5	4	5	4	3	1	4	3	5	3	5	4	5	2	5	4	1	1	5	1	3	5	3	5	3	5	5	5	5	5	5	5	5	5
1	3	2	3	5	2	5	4	5	4	4	5	5	4	5	5	5	5	3	4	4	5	5	4	3	4	4	5	3	5	5	1	1	4	1	1	5	2	2	2	4	4	3	4	5	5	4	5	5
2	3	1	4	3	2	5	4	5	5	4	4	3	4	4	4	4	5	5	3	4	3	2	5	3	4	4	5	1	5	5	1	1	5	1	1	5	5	4	5	4	4	4	4	5	2	3	5	3
2	2	2	5	5	4	5	3	4	4	2	4	4	4	5	3	4	2	3	5	5	5	4	5	4	5	4	5	1	4	5	3	1	3	1	1	4	5	5	5	4	4	4	5	5	3	4	5	5
2	2	2	5	3	4	5	4	5	5	5	5	4	5	4	4	3	5	5	5	3	3	3	5	2	5	4	5	2	5	5	1	1	5	1	1	5	5	5	5	2	4	4	4	2	2	1	4	4
2	2	2	5	2	3	4	4	5	5	3	5	5	5	5	5	5	5	5	5	5	5	5	5	5	5	5	4	2	4	4	3	2	4	3	3	4	4	4	5	4	3	3	4	5	5	2	4	3
2	3	2	2	4	4	4	2	4	4	5	4	5	5	5	4	5	5	5	4	5	5	5	4	3	3	4	5	1	5	3	1	1	5	1	2	4	5	3	5	5	4	3	5	4	3	2	4	5
2	3	2	4	1	1	3	3	5	4	3	4	4	4	3	4	4	4	3	5	5	5	5	5	5	5	5	1	2	5	5	2	1	5	1	3	4	5	4	5	5	5	5	5	5	5	5	5	5
2	4	2	4	3	5	5	4	4	5	5	5	4	5	5	3	3	4	4	5	5	5	5	5	4	4	4	5	2	4	3	2	2	4	3	1	5	5	5	5	4	4	3	5	4	5	3	4	5
2	3	1	5	1	3	4	2	5	4	1	3	3	3	3	4	5	5	4	5	5	5	5	5	5	5	5	5	1	5	5	1	1	5	1	1	5	3	3	4	5	5	5	5	5	4	3	4	5
2	2	2	5	5	5	4	5	5	5	5	4	3	4	4	2	1	5	5	5	4	4	3	5	4	3	3	5	4	5	4	1	1	4	3	2	4	5	5	5	5	5	5	5	5	4	3	4	4
2	2	2	5	4	3	5	4	5	5	4	5	5	4	5	2	3	2	3	5	5	5	5	4	4	4	2	5	3	5	4	3	1	3	2	1	4	5	5	5	5	3	4	5	5	4	4	5	5
2	1	2	4	4	2	5	3	5	2	1	2	5	5	5	5	5	5	5	5	5	5	5	5	5	4	4	3	2	5	5	2	3	4	3	2	4	4	5	5	5	5	3	4	5	4	4	5	5
1	2	2	5	5	2	5	3	5	2	2	2	1	3	2	5	5	5	5	5	5	5	5	5	4	5	5	5	2	5	5	1	1	5	1	2	5	3	1	1	5	5	5	5	4	4	4	5	5
1	3	2	5	5	5	4	4	4	5	5	5	5	4	4	2	2	2	4	5	5	5	4	3	4	3	2	4	2	5	5	2	1	4	1	3	5	4	4	5	5	5	5	5	4	5	3	5	4
2	3	2	5	2	3	5	5	5	4	4	3	4	5	5	3	4	5	5	3	3	4	4	5	4	4	4	5	3	5	4	3	1	3	1	1	5	4	4	5	5	5	4	5	3	3	5	5	5
2	2	2	5	4	3	5	5	5	5	5	5	4	5	4	5	5	5	5	5	5	5	5	4	4	4	4	4	2	5	5	2	1	2	2	1	3	4	3	3	3	5	4	3	3	3	3	4	5
2	3	3	5	3	3	4	3	3	4	4	2	3	4	3	3	5	5	5	4	5	5	4	5	5	5	5	4	1	5	4	2	1	5	2	1	5	3	2	4	5	3	4	5	5	5	4	5	5
2	3	3	4	3	2	5	4	5	5	5	5	4	3	3	5	5	5	4	5	5	5	5	4	4	5	4	5	3	5	4	1	1	4	2	3	5	4	5	5	4	4	3	5	2	3	4	5	4
2	2	3	5	5	5	5	3	5	3	4	3	4	4	5	3	4	2	4	3	4	2	2	5	4	2	4	5	2	5	5	1	1	5	1	2	5	5	5	4	5	5	5	3	5	4	4	5	5
2	3	3	5	5	5	2	4	2	4	4	2	2	4	4	2	3	2	3	5	3	4	5	4	3	5	5	5	1	5	5	1	1	5	1	1	5	5	5	5	3	2	5	5	5	5	5	5	5
1	3	1	5	5	5	5	4	3	5	3	3	4	4	4	5	4	4	5	3	4	3	5	4	3	3	3	5	1	5	5	1	1	5	1	1	5	5	5	4	5	4	3	4	4	4	5	5	5
2	3	2	3	4	3	3	3	4	4	3	3	2	4	4	5	5	5	5	3	3	4	4	5	5	5	3	5	1	5	5	2	1	5	2	1	4	5	4	5	5	4	5	5	5	4	3	5	3
2	2	3	3	3	3	5	4	4	4	4	4	5	4	4	5	5	5	5	4	5	4	5	5	5	5	5	5	2	5	5	2	2	4	3	2	5	5	4	5	5	5	4	3	2	2	5	5	3
2	3	2	5	4	4	4	4	3	5	2	3	5	5	5	5	5	5	5	5	4	3	4	5	5	4	3	4	2	5	5	2	1	4	2	1	4	4	4	4	5	5	5	5	4	4	3	3	5
2	2	2	5	4	5	5	5	5	5	5	3	5	5	5	4	2	3	4	5	4	3	4	4	4	3	1	5	1	5	5	1	1	3	1	2	5	5	4	4	5	5	3	5	4	3	4	4	4
1	4	1	5	5	3	5	5	5	5	5	5	5	4	4	5	5	5	5	5	5	5	5	3	5	5	5	4	2	3	4	1	2	4	1	2	4	3	2	4	3	3	3	3	4	4	5	3	4
2	2	1	5	5	5	5	5	5	5	5	5	4	5	5	3	2	4	4	2	5	4	4	5	4	5	5	4	2	5	5	1	1	5	1	1	5	5	4	5	3	3	3	4	5	4	3	3	4
1	3	2	5	4	4	5	5	5	5	4	5	5	5	5	5	3	5	5	2	4	2	3	5	5	5	5	5	2	5	5	2	1	4	2	3	4	5	3	4	5	5	5	4	3	3	2	4	4
2	2	1	4	4	5	5	4	5	5	5	5	5	5	5	3	4	4	4	3	2	2	2	3	3	3	3	5	2	5	5	1	1	5	1	1	5	5	5	5	5	5	3	4	4	5	5	5	5
1	3	3	3	1	3	4	2	4	4	3	3	3	4	4	5	5	5	5	5	5	5	5	5	5	5	5	4	2	4	5	1	2	4	3	1	3	5	3	5	5	5	5	5	5	4	4	5	5
2	2	2	5	2	5	5	4	5	3	5	5	4	4	2	3	3	4	5	5	5	4	5	3	4	4	4	4	1	5	4	1	1	5	1	2	5	4	4	3	5	4	3	5	4	5	5	4	5
2	4	3	5	5	5	5	4	4	5	5	5	5	5	4	4	3	4	5	4	3	4	5	5	2	4	2	5	2	5	5	1	1	4	1	1	5	5	5	4	4	3	5	4	4	3	2	3	3
2	3	1	5	5	5	4	4	3	5	5	5	4	2	3	4	2	4	3	5	5	5	5	5	4	4	4	4	2	4	4	1	1	3	2	1	3	5	5	5	5	5	4	4	5	5	4	3	4
1	4	2	4	3	3	4	3	5	5	5	5	3	5	4	4	3	4	4	5	5	5	5	4	5	4	5	4	2	5	5	2	2	5	1	1	5	4	4	5	5	5	5	4	3	2	4	5	4
1	3	3	5	2	3	5	4	5	5	4	3	3	4	4	4	4	5	4	5	5	5	5	5	5	4	5	5	1	5	5	2	2	4	1	1	4	4	5	4	5	3	2	3	3	3	5	5	5
2	2	1	5	4	3	5	3	4	3	4	2	3	2	4	3	4	5	5	5	5	5	5	5	5	4	3	5	3	5	4	1	1	5	1	1	5	3	3	4	5	2	5	5	5	4	5	5	5
2	2	2	5	4	5	5	4	3	5	5	5	5	4	5	4	4	4	5	5	4	5	4	4	5	3	3	3	1	5	5	3	3	5	2	3	4	5	5	4	4	5	3	4	5	4	5	4	5
1	3	2	5	2	2	2	4	5	5	5	3	5	3	4	2	3	4	2	5	4	5	5	5	5	5	5	5	1	5	5	1	1	4	2	2	4	5	3	5	5	5	5	3	5	5	4	4	5
1	3	3	5	5	5	5	4	5	3	1	2	3	2	1	5	5	5	5	4	5	5	5	5	5	5	5	4	1	4	2	2	3	4	1	2	4	4	5	5	5	5	5	5	5	5	5	5	5
2	3	3	5	4	2	5	5	5	4	5	4	5	5	5	2	2	3	3	4	4	3	3	5	5	5	5	4	2	5	5	1	1	5	2	1	4	4	5	3	5	5	5	5	4	4	5	5	3
1	4	3	4	5	4	4	4	5	5	5	3	3	4	4	2	3	2	3	5	5	5	5	5	4	4	4	5	1	5	5	1	1	5	1	1	5	5	4	5	5	5	4	5	4	2	4	3	4
2	1	1	5	4	4	5	5	5	4	5	4	2	3	4	4	5	3	5	5	5	5	5	4	5	4	3	4	2	4	5	1	1	3	2	2	4	5	4	5	5	5	5	2	4	3	5	5	5
1	3	3	5	4	4	5	4	4	3	1	3	4	4	5	5	5	5	5	5	5	5	5	5	4	3	4	4	2	4	4	2	1	3	2	2	5	5	4	5	5	4	5	5	5	4	4	5	5
1	2	2	4	5	5	5	4	5	5	3	4	4	2	4	5	5	3	5	4	5	4	5	2	1	1	2	5	1	5	5	1	1	5	2	1	5	5	5	5	4	4	4	4	5	3	5	5	5
2	3	2	5	5	5	5	4	5	4	4	4	5	5	4	2	2	4	3	4	5	5	1	5	3	4	3	5	1	5	5	2	1	3	2	2	5	5	5	4	4	4	5	5	4	5	5	5	4
2	2	1	5	2	3	5	5	5	4	5	5	4	5	4	3	1	3	5	5	5	4	5	4	4	4	4	5	2	5	5	1	1	5	1	2	5	5	5	5	5	5	5	5	3	3	2	4	1
2	2	2	5	5	5	5	4	5	4	2	3	4	4	4	4	2	5	5	3	3	5	3	5	5	3	5	5	1	5	5	1	1	5	1	1	5	5	2	3	5	2	4	4	4	3	5	5	5
2	2	3	4	2	4	4	4	4	3	4	3	3	3	3	5	4	5	4	4	4	4	4	5	4	4	4	5	1	5	5	2	1	4	1	1	5	5	4	4	5	4	5	4	4	4	4	5	5
1	3	1	5	3	3	3	3	5	5	4	5	4	3	3	3	3	4	5	4	5	4	4	5	5	5	5	4	1	5	5	2	1	5	1	1	5	4	3	4	5	4	3	3	3	4	5	5	5
2	3	3	5	4	4	5	5	4	3	3	2	4	4	4	4	4	4	4	5	4	4	2	5	5	4	3	5	1	4	4	1	2	5	2	1	5	3	3	5	5	5	5	5	5	5	5	5	5
2	2	3	4	4	4	3	4	4	4	2	1	4	4	5	4	3	5	5	5	5	5	5	4	4	4	4	5	1	5	4	1	1	5	1	1	5	5	4	5	4	4	3	4	3	4	4	4	5
1	2	1	5	4	4	5	5	4	3	3	3	4	4	4	4	4	4	4	5	4	4	5	4	4	4	2	5	1	5	5	1	1	5	1	2	5	5	5	5	4	4	5	3	2	3	5	5	5
2	1	2	4	2	2	4	3	3	3	3	3	5	5	5	4	3	4	5	5	5	5	5	4	4	4	4	5	2	4	5	3	1	5	1	1	4	5	4	5	5	5	5	5	4	5	5	4	4
2	3	3	4	3	2	5	4	4	5	5	2	4	5	5	3	3	3	4	5	4	4	5	5	2	2	3	5	3	5	5	1	1	5	2	1	5	5	5	5	5	5	4	5	4	5	4	5	5
2	2	2	5	4	5	5	5	5	4	4	3	3	3	4	3	4	4	5	3	4	4	5	5	3	3	3	5	1	5	5	1	1	5	1	1	5	4	2	4	5	5	5	5	4	5	5	4	5
2	4	3	5	5	5	4	4	4	5	4	4	5	5	5	4	3	3	5	5	5	4	5	5	5	5	5	5	1	4	4	2	1	4	2	1	5	3	3	5	4	5	3	4	4	3	2	4	3
2	3	2	5	5	5	5	4	5	5	5	4	4	4	4	3	2	4	5	5	4	5	4	4	3	4	4	4	2	5	4	4	1	3	2	2	4	5	5	5	5	5	5	5	4	4	5	5	5
2	4	3	5	4	3	4	5	5	5	4	3	5	5	5	3	2	2	4	4	5	3	3	5	5	5	4	5	1	5	4	1	1	3	2	2	3	5	4	5	5	5	4	5	4	4	5	5	5
2	3	2	5	5	5	5	4	5	5	4	4	4	5	5	5	5	5	5	4	3	3	3	3	1	3	1	4	2	5	5	2	1	5	1	3	5	5	4	5	5	5	5	5	4	4	5	5	5
2	2	3	5	4	4	2	5	5	5	5	4	2	4	5	5	5	5	5	4	4	4	3	5	4	5	5	3	1	4	4	1	3	4	1	2	3	5	4	5	5	3	4	5	3	5	5	5	5
2	2	2	5	5	5	5	5	5	5	4	5	5	5	5	4	2	4	4	4	4	5	4	5	5	5	5	4	2	5	5	3	2	5	1	2	4	4	4	5	5	5	5	3	4	4	3	4	5
2	3	3	5	5	4	5	5	5	4	5	4	5	4	5	5	5	5	5	5	5	5	5	3	2	2	2	4	1	5	4	3	2	3	1	2	4	5	5	5	4	4	4	5	5	4	4	4	4
2	1	1	5	2	3	4	4	5	3	4	3	4	5	5	3	4	4	5	5	3	5	5	5	3	4	4	4	3	5	4	2	1	4	1	1	4	5	5	5	5	5	4	5	4	4	5	5	5
1	2	3	5	5	4	5	3	5	5	5	4	5	5	5	4	5	5	5	4	4	4	5	4	3	4	5	5	2	5	5	1	1	4	1	2	5	2	3	3	4	3	3	5	3	5	4	3	5
2	1	2	3	4	2	3	1	4	3	3	2	3	4	2	4	5	5	5	5	5	5	5	5	4	5	4	5	2	5	5	1	1	5	1	1	5	5	5	5	5	5	4	4	5	3	4	5	4
2	2	1	5	5	5	4	4	4	4	4	4	4	4	4	4	2	4	4	4	5	4	5	5	5	4	4	5	1	5	5	1	1	5	2	2	5	4	5	5	3	2	2	4	5	5	3	5	5
2	2	1	5	5	5	4	3	5	5	5	5	4	2	3	4	5	5	5	5	4	4	4	4	5	5	5	3	3	5	5	2	1	3	3	2	3	5	4	3	5	5	5	4	5	5	5	5	4
2	2	3	5	4	3	5	4	5	5	5	3	4	4	4	2	2	4	3	5	5	5	5	5	4	3	5	3	1	4	5	2	1	5	1	2	5	5	3	5	5	4	3	4	5	4	5	5	5
2	2	2	5	2	5	5	5	5	5	5	5	4	5	5	4	5	5	5	3	4	4	2	5	5	4	4	3	2	5	5	1	1	3	1	1	5	3	5	4	4	3	4	4	2	4	5	4	5
1	3	1	5	5	5	5	4	5	5	5	5	5	5	5	3	2	4	4	5	5	4	5	4	4	2	4	4	1	5	5	3	1	1	2	3	3	5	5	5	5	4	5	5	5	4	4	5	5
1	2	3	4	3	2	5	3	5	4	4	4	2	3	3	4	5	5	4	5	3	3	3	5	5	4	5	5	1	5	5	2	1	4	2	1	5	4	4	5	5	5	4	5	4	4	5	5	5
1	2	1	5	4	3	4	3	2	2	4	4	3	3	3	5	5	5	5	5	5	5	5	5	5	5	5	4	2	4	4	1	1	4	1	1	4	4	4	5	5	5	5	5	3	5	5	3	3
2	1	3	5	5	5	5	5	5	5	3	5	4	4	4	3	4	5	5	5	4	4	4	4	4	3	3	4	2	5	5	1	1	5	3	2	5	4	3	5	3	2	3	5	5	5	5	5	5
2	2	2	5	3	4	4	5	5	5	5	5	2	4	3	4	5	4	5	5	5	5	5	3	3	4	3	4	2	5	5	4	1	4	2	1	3	5	5	5	5	5	5	5	5	4	5	5	5
2	3	3	5	5	5	5	5	5	4	4	4	4	5	5	5	5	5	5	5	5	5	5	5	5	5	5	4	2	4	5	3	1	4	2	2	3	3	4	4	5	1	3	5	5	4	4	5	5
2	2	1	5	5	5	5	5	5	5	4	5	5	5	5	4	4	5	5	3	5	4	2	4	2	3	5	3	2	5	3	3	2	5	1	2	4	5	4	5	5	5	5	5	5	5	5	4	2
1	2	2	4	3	5	5	4	5	4	2	3	4	3	3	5	4	5	5	4	5	3	3	4	3	3	4	5	1	5	4	1	1	5	3	1	4	5	3	5	5	5	5	5	5	5	5	5	5
1	3	2	5	5	5	5	5	5	5	5	4	4	5	5	3	4	5	4	5	4	4	4	4	2	3	3	4	2	4	5	1	2	2	2	2	4	5	4	5	4	4	5	5	5	5	5	5	5
2	3	3	5	4	5	5	4	5	5	5	4	4	4	3	4	3	4	5	5	4	5	5	4	4	3	3	5	1	5	5	1	1	5	1	1	5	5	4	5	5	4	5	3	4	5	1	4	4
2	3	1	5	4	3	5	4	5	5	4	5	3	2	3	4	5	5	5	5	3	2	4	5	4	4	4	5	3	5	5	2	2	5	1	2	5	4	5	5	5	4	3	5	5	4	5	4	5
2	2	1	5	5	5	5	3	4	5	5	4	4	4	4	3	3	4	4	5	4	5	4	3	3	3	2	4	2	5	5	1	1	5	1	1	5	4	5	4	5	5	5	4	4	5	5	5	5
1	3	1	5	5	5	5	1	4	3	3	1	4	3	3	5	5	5	5	4	5	4	5	5	5	5	5	5	1	5	4	1	1	5	1	2	5	3	3	3	5	5	5	5	4	5	3	4	4
2	2	3	5	4	5	5	4	5	5	5	4	4	4	5	4	5	3	5	5	5	5	4	4	5	4	4	5	4	5	4	2	2	3	3	3	5	5	3	4	5	5	4	4	5	4	5	5	5
2	1	1	5	4	4	4	5	5	5	4	5	3	3	5	3	5	4	5	5	5	4	5	5	5	5	4	3	4	3	3	2	1	4	3	2	3	5	5	5	5	5	5	5	5	5	5	5	5
2	3	3	5	5	3	5	5	4	5	4	4	3	5	5	4	4	4	4	4	4	3	3	5	4	4	3	5	2	4	4	3	3	4	1	1	5	5	5	5	5	5	5	5	4	4	5	5	5
2	3	3	4	2	4	5	5	4	5	4	3	3	4	4	5	4	5	5	5	5	4	5	5	3	3	4	4	2	5	4	1	1	4	2	1	5	5	4	4	4	4	4	5	5	5	5	4	4
2	3	2	5	5	5	5	5	5	2	2	2	5	5	5	3	4	5	5	4	5	4	4	5	5	5	4	5	3	5	5	3	1	5	3	3	3	5	4	2	5	5	5	5	4	5	5	5	5
2	2	1	5	5	5	5	5	5	4	5	4	5	5	4	3	3	5	5	5	5	5	3	4	5	3	4	4	1	5	4	2	1	5	2	1	5	3	3	5	3	4	4	4	4	5	5	3	3
2	2	2	5	4	4	5	5	5	5	5	5	5	5	5	5	5	5	5	5	4	3	4	5	2	4	4	3	3	4	4	2	2	4	3	2	3	5	4	5	5	5	5	5	5	4	4	5	5
1	3	3	4	2	3	5	4	3	4	3	5	5	3	5	3	5	5	3	4	4	3	3	5	5	5	5	5	2	5	5	1	1	5	1	1	4	4	4	5	4	4	5	5	4	5	5	5	5
2	2	1	5	1	1	4	2	4	4	5	4	2	3	4	5	3	4	5	5	5	4	5	5	4	4	5	5	1	5	5	1	1	5	1	1	4	5	4	5	4	5	3	5	5	5	4	4	4
2	3	3	2	5	4	5	2	3	3	4	4	5	5	3	5	5	5	5	5	5	5	5	5	5	5	5	4	3	5	3	1	3	3	1	1	4	4	5	5	4	4	5	5	3	4	5	5	4
1	3	3	5	5	5	5	3	5	5	2	2	4	5	5	3	4	5	5	5	5	3	3	5	3	4	4	5	2	3	5	2	1	5	3	2	4	5	4	5	5	4	5	5	5	5	4	5	5
1	3	3	4	2	4	4	4	5	5	3	4	5	5	5	5	5	5	5	5	5	5	5	4	4	5	4	3	3	5	5	4	2	5	2	2	4	5	5	5	5	5	3	5	5	5	5	4	4
2	2	3	5	5	5	5	5	5	3	3	3	4	4	5	4	5	4	5	5	5	4	5	5	5	5	5	3	3	4	5	3	1	4	2	2	3	4	3	5	5	5	5	4	5	5	4	4	5
2	1	3	4	3	4	5	3	4	3	5	3	4	3	5	4	5	4	5	5	4	5	5	5	4	3	4	5	1	5	5	1	1	5	2	1	5	5	4	5	4	5	5	5	4	5	3	3	4
1	1	2	4	5	5	5	4	5	5	5	4	4	4	3	5	5	5	5	4	4	3	5	5	5	5	5	5	2	4	4	3	2	4	2	2	4	4	3	4	5	5	5	4	4	3	5	5	4
1	2	3	5	4	3	5	4	5	5	5	5	4	4	5	3	4	2	4	5	5	5	4	3	4	5	3	4	2	4	5	2	1	4	1	2	3	5	3	5	5	5	5	5	5	5	5	4	5
2	2	1	5	5	5	5	3	5	4	4	3	4	2	4	4	3	4	4	3	4	3	5	5	5	5	4	5	2	5	5	1	1	5	1	1	4	4	5	4	4	5	5	5	5	4	5	5	5
2	3	3	4	3	4	3	3	4	3	2	3	5	5	5	4	5	5	5	5	5	5	4	5	4	3	3	5	2	5	5	2	2	3	1	3	5	5	5	3	5	5	5	5	5	5	5	5	5
1	3	1	5	4	4	5	4	5	3	5	3	4	4	4	5	5	5	5	5	5	5	5	5	4	5	4	5	1	5	4	2	1	3	3	2	4	2	3	3	5	4	4	5	5	5	5	5	5
1	2	1	5	3	2	5	3	5	4	3	3	5	4	5	5	5	5	5	5	5	5	5	5	4	5	4	5	1	5	5	1	1	5	1	1	5	3	3	1	5	5	4	3	2	3	5	4	5
2	4	3	5	5	5	4	5	5	3	3	3	5	5	4	4	3	4	5	5	5	4	5	4	1	3	4	5	2	5	4	2	1	4	1	1	4	4	4	5	5	5	5	5	5	5	5	5	4
2	2	3	5	4	3	3	5	5	5	5	4	5	4	4	4	3	4	5	5	5	5	5	5	5	5	4	5	1	5	5	1	1	5	3	1	4	4	2	5	3	4	2	5	4	5	4	3	4
1	4	3	5	4	3	5	5	5	3	3	1	3	5	5	4	5	4	4	3	4	5	5	5	3	3	4	5	1	5	5	1	1	5	1	1	5	5	5	5	5	5	4	4	3	3	5	5	5
2	2	1	5	2	1	5	5	5	3	4	2	3	3	4	3	3	3	5	5	5	4	5	5	5	5	4	5	1	5	5	1	1	5	1	1	5	4	4	5	5	4	5	4	4	5	5	5	5
1	3	3	5	5	5	5	4	5	5	5	4	4	4	5	4	4	5	5	5	5	5	4	5	5	5	5	3	2	5	5	4	3	4	2	2	3	5	4	5	5	3	5	5	4	4	3	5	4
2	2	3	4	4	4	3	3	5	5	5	4	4	5	5	4	4	5	4	5	5	4	5	4	5	5	4	4	1	5	5	1	1	5	1	1	5	4	4	5	3	3	1	5	4	4	4	5	5
1	3	3	4	4	4	3	2	2	4	5	4	5	5	5	5	5	5	5	5	4	5	5	5	5	5	5	5	2	4	5	1	1	5	2	1	4	5	4	5	4	4	3	3	3	3	4	5	5
1	2	2	5	5	5	5	5	5	5	5	5	5	4	5	4	3	5	4	5	4	4	3	3	3	5	3	4	3	4	4	2	1	4	2	2	4	5	5	5	4	4	4	5	5	5	5	5	5
2	3	3	5	4	5	5	3	5	4	5	4	5	5	5	5	4	5	5	5	5	4	5	5	5	5	5	2	3	4	4	2	1	4	3	3	3	4	3	4	5	5	4	5	5	5	5	5	5
1	1	2	5	4	4	5	5	5	5	5	5	5	5	5	5	4	4	5	5	5	5	4	4	5	3	3	4	2	5	4	2	1	4	1	3	5	4	3	3	5	5	4	5	4	5	3	4	4
2	2	1	5	5	5	5	5	5	5	2	2	5	5	4	4	5	5	5	5	4	5	5	5	5	4	2	4	2	4	4	2	1	3	2	1	4	2	4	3	5	5	5	5	4	5	5	5	5
2	3	3	5	5	4	5	4	4	5	5	5	5	5	5	3	5	5	5	5	5	5	5	5	5	5	5	1	2	5	4	3	2	3	2	3	3	5	5	5	5	5	5	4	3	4	4	5	5
2	2	2	5	2	3	5	3	5	5	3	4	4	4	4	5	5	5	5	5	5	5	5	5	5	5	4	3	2	5	4	2	2	5	1	1	4	4	4	5	5	4	3	4	4	5	5	5	5
2	3	3	4	3	3	4	4	4	3	3	1	4	4	4	4	5	5	5	5	5	5	5	5	5	5	4	4	1	5	5	2	1	4	1	2	4	5	3	5	5	5	5	5	5	5	5	5	5
1	3	2	5	5	5	5	4	4	5	5	4	5	5	5	3	3	4	5	5	5	5	5	5	5	5	5	5	1	5	5	1	1	5	1	1	5	3	2	4	3	2	3	4	4	2	3	4	5
1	3	3	5	5	5	5	5	5	4	4	4	5	5	5	2	5	5	3	4	4	5	4	5	4	4	4	5	2	5	4	2	3	5	1	1	4	5	4	5	4	3	4	5	5	4	5	5	5
2	3	1	4	5	4	5	5	5	5	5	5	5	5	5	4	4	3	5	5	5	5	5	3	2	2	3	4	1	5	5	1	1	5	1	1	5	5	2	4	5	4	4	4	3	4	4	5	4
1	2	3	5	5	5	4	5	4	5	5	5	5	5	5	3	5	4	4	5	5	4	5	5	5	2	4	5	3	4	4	2	1	5	1	2	4	5	3	4	5	5	5	4	5	4	2	4	5
2	3	1	5	5	3	5	4	5	5	3	4	3	4	5	3	4	5	4	4	4	5	5	5	4	4	3	5	3	5	4	2	1	5	1	2	5	5	5	5	4	4	4	5	4	5	5	5	5
2	3	2	5	4	5	4	3	3	5	5	5	4	5	5	4	5	5	5	5	5	5	5	5	4	5	5	5	1	5	5	1	1	5	2	1	4	3	3	2	5	4	4	2	4	4	3	5	5
2	2	3	4	2	5	5	4	4	5	5	4	4	2	4	4	3	5	4	5	5	4	5	5	4	4	4	5	1	5	5	1	1	5	1	1	5	5	4	5	4	3	3	5	5	5	5	5	5
2	2	2	5	3	3	5	4	5	5	5	5	1	2	3	5	5	5	5	5	5	5	5	5	5	5	5	5	1	5	4	1	1	5	1	1	5	5	4	5	3	2	2	5	4	5	3	3	3
2	4	3	4	3	1	5	2	4	5	5	5	4	5	5	3	3	5	5	5	5	5	5	5	5	4	5	5	1	5	5	1	1	5	1	2	5	4	2	2	5	4	3	5	5	5	5	5	5
2	3	3	4	4	4	5	5	5	5	3	5	5	5	5	5	5	4	3	4	4	4	5	5	5	4	3	4	2	5	4	2	2	4	4	1	4	5	5	5	4	5	5	5	4	4	5	5	5
1	4	2	5	4	4	5	5	5	5	5	5	5	5	5	3	4	3	4	4	5	4	4	4	5	4	3	5	3	4	5	2	1	3	3	1	5	4	3	5	5	5	5	5	5	5	5	5	5
2	3	3	5	5	5	5	5	5	5	5	5	5	5	5	5	5	5	3	5	4	5	4	3	3	2	1	5	1	5	4	1	4	4	1	1	5	5	3	5	4	5	5	5	5	5	3	5	3
2	3	1	4	5	4	4	3	4	5	4	4	5	5	5	2	4	5	5	4	5	4	5	5	5	5	4	5	2	4	5	2	1	5	3	2	3	5	4	5	5	5	5	4	4	3	5	5	5
2	3	1	5	5	4	5	5	5	5	5	4	4	3	4	5	4	5	5	5	5	5	5	5	5	4	5	4	4	4	4	2	2	4	2	2	4	5	2	5	5	4	5	5	5	5	4	4	5
2	2	3	5	3	5	4	5	5	3	3	2	4	5	5	5	5	5	5	5	5	5	5	5	5	4	5	5	2	5	5	2	1	4	2	1	5	5	5	5	4	2	3	5	4	5	4	3	4
2	2	3	5	4	4	5	4	5	1	2	2	2	2	3	5	5	5	5	5	5	5	5	4	4	5	5	5	1	5	5	1	1	5	1	1	5	5	5	5	5	5	5	5	5	3	4	3	5
1	3	3	5	5	5	5	5	5	5	5	5	5	5	5	5	5	5	5	5	5	5	5	5	4	4	4	3	4	5	4	3	1	3	2	3	4	5	4	4	5	5	5	4	3	3	5	4	5
2	4	3	5	5	5	5	3	4	5	5	5	5	4	4	3	3	5	5	5	5	5	5	3	4	2	4	5	2	5	5	1	1	5	1	3	3	5	5	5	5	5	5	4	3	4	4	4	5
2	3	3	5	3	1	5	5	5	5	5	5	3	3	4	5	5	5	5	5	5	5	4	5	4	4	4	5	1	5	5	1	1	4	1	1	5	4	4	4	4	5	5	4	2	3	4	4	4
1	3	1	5	5	5	5	4	4	5	5	5	4	5	5	3	4	4	5	5	5	5	5	5	5	5	5	5	1	5	5	1	1	5	1	1	5	4	5	4	2	4	4	1	2	1	5	5	5
2	2	3	3	1	3	5	4	5	4	2	2	5	4	5	5	5	5	5	4	4	4	5	5	5	5	5	5	3	5	5	1	1	3	1	2	5	5	3	5	5	5	5	5	3	5	5	5	4
1	4	2	5	5	5	5	5	4	5	4	4	5	5	5	3	3	5	4	5	4	4	5	5	4	4	4	3	3	5	5	1	1	4	1	1	5	5	5	5	5	5	5	5	3	5	3	5	3
1	1	3	5	5	5	5	3	5	5	5	4	4	4	5	2	4	4	5	5	5	4	5	5	5	5	4	5	1	5	4	3	1	4	2	1	4	3	3	4	5	4	4	5	4	4	5	5	5
1	2	3	5	5	4	5	4	5	3	2	2	5	5	5	5	5	5	5	5	5	4	5	5	5	5	5	5	1	5	5	1	1	5	1	1	5	3	4	4	5	5	3	5	5	5	3	4	3
2	4	3	4	2	4	5	5	4	5	5	3	5	4	5	4	5	4	5	5	5	5	5	5	4	5	5	5	3	5	5	3	1	4	2	2	5	4	1	3	5	5	5	5	5	5	5	5	5
1	4	3	4	4	3	5	5	5	5	5	5	3	3	3	4	5	5	5	5	5	4	5	4	3	3	4	3	2	4	5	1	1	5	1	1	5	4	3	5	5	5	5	5	5	4	5	5	5
1	2	1	5	3	3	3	4	4	5	5	5	5	5	5	4	4	5	5	2	4	2	3	5	5	5	5	5	2	5	5	1	1	5	3	1	5	5	5	5	5	5	5	4	4	5	5	4	5
2	2	1	4	2	3	4	3	4	5	4	2	5	5	5	5	5	5	5	5	5	4	4	5	4	5	5	4	2	4	4	2	2	5	2	3	4	5	5	5	5	5	5	5	5	5	5	4	5
2	2	3	5	5	3	3	1	3	5	5	4	4	5	4	5	5	5	5	5	5	5	5	5	5	5	4	4	3	4	5	3	1	4	2	2	4	5	5	5	5	5	5	4	4	5	5	5	5
1	3	3	5	4	5	5	5	5	5	5	5	5	4	5	5	5	3	5	2	1	4	2	5	5	5	4	4	1	5	5	2	1	5	1	1	5	5	5	5	4	4	5	2	3	5	5	5	3
2	2	3	5	5	4	5	3	5	3	5	5	3	3	3	5	5	5	5	5	5	5	5	5	5	5	5	4	3	4	5	3	1	4	1	2	5	5	3	5	5	3	4	5	5	4	4	5	5
1	1	1	5	3	4	4	4	5	5	1	2	4	4	4	4	5	5	5	5	5	5	3	5	5	5	5	5	2	5	5	3	1	5	2	1	4	5	5	5	4	4	3	4	4	5	5	5	5
1	3	1	5	5	4	5	5	5	5	5	5	4	5	5	4	5	5	5	5	5	5	5	5	5	5	5	4	3	4	4	3	1	3	2	4	4	5	5	5	5	5	5	4	4	2	4	5	5
2	2	2	5	5	4	4	5	5	5	4	4	2	4	3	4	4	3	5	5	5	5	5	5	5	3	5	5	1	3	5	3	1	5	1	1	3	5	5	5	5	5	5	5	4	5	5	5	5
2	2	3	4	5	4	5	5	5	5	5	5	3	3	4	5	5	5	5	4	5	3	5	4	2	4	2	4	2	5	4	3	2	5	1	1	4	5	5	5	5	5	5	5	5	4	5	5	5
1	4	2	5	5	5	5	5	5	4	4	5	4	5	5	4	4	5	4	5	5	5	5	3	5	5	3	4	2	5	5	2	1	5	1	1	4	5	5	5	4	4	3	4	4	3	4	4	4
2	2	1	5	3	4	5	4	5	5	4	3	5	5	5	4	5	5	4	4	5	5	5	5	5	5	5	3	2	5	5	2	1	5	2	1	5	5	4	4	3	3	3	5	5	4	4	3	5
2	4	3	4	5	4	5	4	4	4	3	4	5	5	5	4	4	4	5	5	5	5	5	4	3	5	3	3	3	5	5	2	1	4	2	1	5	5	5	4	5	5	5	5	5	4	5	5	5
2	4	1	5	3	4	5	5	4	3	4	4	4	3	5	5	5	4	5	5	4	3	5	5	5	5	3	5	2	5	5	1	1	4	2	1	5	2	3	5	5	4	4	5	4	5	5	5	5
1	2	2	5	5	5	2	5	4	5	3	3	5	4	5	4	5	5	5	3	4	3	5	5	5	4	4	5	1	5	5	1	2	5	1	2	4	4	4	5	5	5	4	5	5	5	3	5	5
2	4	3	2	3	3	5	5	5	4	4	3	3	3	5	2	5	4	5	5	5	5	5	4	5	4	4	5	1	5	5	1	1	5	1	2	5	5	5	5	5	4	5	5	2	4	4	5	5
1	2	3	5	5	5	5	2	5	5	5	5	3	5	5	5	5	5	4	4	5	5	5	5	4	4	3	5	2	4	5	4	1	5	3	2	4	4	4	5	5	5	5	5	5	5	5	5	5
2	4	2	5	2	5	3	4	5	5	5	5	5	4	4	4	5	5	5	4	4	2	2	5	5	5	5	5	2	5	5	2	1	5	2	1	5	5	4	5	4	5	5	5	3	3	5	4	5
2	4	3	3	2	2	4	4	4	5	5	5	5	5	5	4	4	5	5	4	3	5	5	4	5	4	4	5	1	4	5	1	1	5	1	2	4	5	4	5	5	5	4	5	4	5	5	5	5
2	4	1	5	5	5	5	5	5	5	5	5	4	5	5	5	5	5	5	5	5	5	5	5	5	5	5	4	3	4	5	2	1	4	3	2	3	4	4	4	5	4	4	5	4	4	5	3	4
2	2	1	5	4	4	5	4	4	5	5	5	5	5	5	4	5	5	5	4	3	3	3	5	5	4	3	3	2	3	5	1	1	5	2	1	4	5	5	5	5	4	4	5	4	5	5	5	5
1	2	3	5	5	5	5	5	4	3	3	4	5	5	4	5	5	5	5	4	5	4	5	5	4	5	4	5	1	4	5	1	1	5	1	2	5	5	4	5	5	5	4	3	5	4	4	4	4
2	1	3	3	4	4	3	5	2	5	5	3	5	4	1	5	5	5	5	5	3	3	5	5	3	3	5	5	1	5	4	1	1	5	3	1	5	5	4	5	5	5	5	5	5	5	5	5	5
2	3	3	5	5	5	5	5	5	5	5	5	4	5	5	5	5	5	5	5	4	4	4	4	4	3	4	5	2	5	5	1	1	4	1	1	5	5	3	5	3	5	4	3	5	3	4	4	5
2	2	2	5	5	5	5	4	5	5	5	5	4	5	5	5	3	5	5	5	5	5	5	5	5	5	5	5	1	4	5	2	1	4	2	1	5	4	2	4	3	3	4	3	3	2	5	5	5
2	2	1	5	3	3	5	5	5	5	5	5	5	5	5	5	5	5	5	4	5	4	5	5	5	5	5	4	1	5	5	2	1	5	1	1	5	5	4	3	4	4	4	4	3	4	4	5	3
2	2	3	5	5	4	5	5	5	5	5	3	3	5	5	3	3	4	5	5	5	4	3	5	4	4	5	3	3	4	5	1	1	4	2	1	5	5	4	5	5	5	4	5	5	5	4	5	5
2	2	1	5	5	5	5	5	5	5	5	5	4	5	5	4	3	4	5	5	4	2	4	4	5	5	4	4	1	5	5	1	1	5	1	2	5	5	3	4	3	4	2	4	4	5	5	5	5
2	1	2	5	5	5	3	4	5	5	4	5	5	5	5	5	5	4	5	3	4	3	4	5	4	5	5	4	1	5	4	3	1	4	2	3	4	4	4	5	4	5	5	5	5	5	5	5	5
2	4	1	5	5	3	5	4	5	5	5	4	3	4	2	4	5	5	4	5	5	5	5	5	5	5	5	3	2	4	4	2	1	5	2	2	5	5	5	5	5	5	5	5	3	5	5	4	5
2	2	2	5	5	5	5	5	5	5	5	5	4	4	2	3	1	4	5	3	3	3	1	5	5	5	5	5	1	5	5	1	1	5	1	2	5	5	4	5	5	5	5	5	5	4	5	5	5
2	4	1	5	5	5	5	5	5	4	5	3	5	5	5	5	4	5	5	5	5	5	5	5	4	4	5	5	5	4	4	2	2	5	4	4	3	5	5	5	5	5	5	5	5	5	5	5	5
1	4	1	5	5	5	3	3	3	5	5	5	4	2	3	5	5	5	5	5	5	5	5	5	5	5	5	3	2	5	5	1	1	4	1	1	4	5	5	5	5	5	4	5	3	2	3	5	4
1	4	2	5	5	4	5	5	5	5	5	5	5	5	5	5	5	5	5	5	5	5	5	5	5	5	5	3	2	5	5	2	1	4	3	1	3	5	2	4	5	4	4	5	5	5	4	4	4
2	1	1	5	5	5	5	5	5	4	5	5	4	5	5	5	4	5	5	4	5	4	4	4	4	4	3	5	3	5	4	3	1	4	1	2	5	5	4	5	5	5	5	5	5	5	4	4	4
1	2	3	4	2	2	5	4	5	5	4	2	5	3	5	4	4	5	5	5	4	3	4	5	5	5	5	5	2	5	4	1	1	5	1	2	4	5	5	5	5	5	5	5	4	5	5	5	5
2	3	1	4	4	3	4	3	4	5	5	4	4	4	5	5	4	5	5	5	4	4	3	5	4	3	4	5	2	5	4	1	1	5	1	1	5	5	5	5	5	5	5	5	5	5	5	5	4
1	3	3	4	4	4	3	3	5	4	5	4	4	4	5	5	5	5	5	5	5	5	5	5	5	5	5	5	2	5	5	1	1	5	3	2	5	4	3	5	4	4	3	5	3	5	5	5	5
2	3	1	5	5	5	5	5	5	3	3	3	5	5	5	3	5	3	4	3	4	5	5	5	5	5	4	4	1	5	5	2	1	5	1	1	5	5	4	5	4	4	4	5	3	4	5	5	5
2	3	1	5	5	5	4	2	4	4	5	4	4	3	3	4	5	4	5	5	4	5	3	5	5	5	4	5	4	5	5	1	1	5	1	1	5	5	4	5	5	5	5	5	4	4	5	5	5
2	2	3	3	4	3	5	4	5	5	4	5	3	4	5	5	5	5	5	5	5	5	5	5	5	5	5	5	2	5	4	1	1	4	1	2	5	5	5	5	5	5	4	4	3	3	5	4	5
1	3	3	5	4	5	4	4	3	4	4	5	4	4	5	5	5	5	5	5	5	5	5	5	5	4	4	5	2	5	5	1	1	5	1	1	4	4	5	5	3	2	3	5	4	5	5	5	5
2	4	2	5	5	5	4	3	5	5	5	5	5	4	4	4	5	5	5	5	5	5	5	5	5	5	4	4	2	4	5	1	1	5	2	1	5	3	3	5	5	5	2	4	4	4	4	5	5
2	4	3	5	5	4	5	5	5	5	5	5	5	5	5	3	5	4	3	4	4	4	5	5	5	4	5	5	1	5	5	3	2	4	2	2	4	5	3	5	5	5	4	5	5	5	4	5	4
2	2	3	5	4	5	5	4	5	5	4	4	4	4	5	4	3	5	5	5	5	5	5	5	4	4	4	5	1	5	5	1	1	5	1	1	4	5	4	5	3	3	3	5	4	4	5	4	4
2	2	1	4	3	3	5	5	5	5	5	5	5	5	5	5	5	5	5	5	5	5	5	4	4	4	3	5	2	4	5	2	1	4	2	2	4	4	4	4	5	5	5	5	5	5	5	5	4
2	4	3	5	5	3	5	4	4	5	4	5	2	3	5	5	5	5	5	5	5	5	5	5	5	5	5	5	1	4	5	2	1	4	2	1	5	3	1	3	5	5	5	5	4	5	5	5	5
2	2	3	4	5	3	4	5	5	3	2	2	5	5	5	4	4	5	5	5	5	5	5	5	3	3	3	5	1	5	5	1	1	5	1	1	5	5	4	5	4	5	4	5	4	5	4	5	5
1	2	3	4	3	2	5	5	5	5	5	4	5	5	5	4	5	5	4	3	4	5	3	4	2	5	5	5	1	5	5	1	1	5	1	1	5	5	4	5	5	5	5	5	5	5	5	5	5
2	2	3	3	5	4	5	5	5	5	4	5	5	5	5	3	4	3	5	5	5	4	5	5	4	4	4	5	1	4	5	1	1	5	1	1	4	4	4	5	4	5	5	5	4	3	5	5	5
1	4	3	4	3	3	5	5	5	5	5	5	4	3	4	4	4	5	5	5	5	5	5	5	5	4	4	4	1	5	3	2	1	4	2	1	4	5	5	5	5	5	5	5	5	5	5	4	5
2	2	3	5	4	3	4	4	3	4	4	3	2	4	4	5	5	5	5	5	5	4	4	5	5	5	5	3	1	5	5	1	1	4	1	1	4	5	5	5	5	5	5	5	5	5	5	4	5
2	2	3	5	3	3	5	4	5	5	5	4	5	5	5	4	4	4	5	5	5	4	4	5	5	3	4	5	1	5	5	1	1	5	1	1	5	5	4	2	4	5	5	5	4	5	5	5	5
2	2	2	4	3	4	5	5	5	4	4	3	5	4	4	5	5	5	5	4	5	5	5	5	5	3	3	5	1	5	5	1	1	5	1	1	4	5	3	5	5	5	4	4	4	4	5	5	5
2	4	2	5	3	5	5	5	5	4	5	5	5	5	5	4	5	5	4	5	5	5	5	4	3	2	3	5	2	5	5	2	1	3	1	1	4	5	5	5	5	4	5	5	5	5	5	5	5
2	3	3	5	5	5	5	5	5	4	5	5	5	5	5	4	5	5	5	5	5	5	5	5	5	4	3	4	1	4	4	3	1	3	2	2	3	4	5	5	5	5	5	5	5	5	4	5	4
2	2	2	5	1	4	5	5	5	4	5	4	4	4	5	4	5	5	5	5	5	5	5	5	5	5	5	5	1	5	4	1	1	5	2	2	4	5	5	5	5	3	5	5	2	3	5	5	5
2	2	1	5	4	4	5	5	5	5	3	4	4	5	4	3	3	4	5	5	4	5	5	4	2	4	2	5	1	5	5	1	1	5	1	1	5	5	5	5	5	5	5	5	5	5	4	4	5
2	2	3	5	2	2	5	5	5	5	4	4	4	3	3	5	4	5	4	5	5	5	5	4	4	3	3	5	1	5	5	1	1	5	1	1	5	5	5	5	5	5	5	5	5	5	5	5	5
2	3	2	5	5	4	5	4	5	5	5	5	5	5	5	4	5	5	5	4	4	3	3	5	5	5	4	4	1	3	5	1	1	5	3	2	5	5	4	5	5	5	2	5	5	5	5	5	5
1	4	2	5	4	4	5	3	5	5	3	3	4	4	5	4	5	5	5	5	5	5	5	5	5	5	5	5	1	5	5	1	1	5	1	1	5	5	5	4	5	5	5	4	3	5	2	3	4
2	4	3	5	5	5	5	5	5	5	5	5	5	5	5	4	2	5	3	5	4	5	4	4	5	4	4	5	2	5	4	2	1	3	2	2	4	5	5	5	5	5	5	5	5	5	5	5	5
1	2	3	5	5	5	5	5	5	5	5	5	3	5	4	5	5	5	5	5	5	5	5	5	5	5	5	4	3	5	5	2	2	3	3	1	4	5	5	4	5	5	5	5	5	5	3	4	3
2	4	2	5	4	5	5	5	5	5	5	5	5	3	2	5	5	5	5	5	4	4	3	4	4	4	4	4	1	5	4	3	2	4	1	1	5	5	5	5	5	5	5	5	4	5	5	5	5
2	3	3	5	5	5	5	5	2	4	5	5	4	5	5	5	4	5	3	4	4	4	4	5	4	3	4	5	1	5	5	1	1	5	1	1	5	5	5	5	5	4	4	4	3	5	5	5	4
2	3	2	5	4	5	5	5	5	5	5	5	5	5	4	5	5	5	5	4	5	5	4	5	5	5	5	5	2	4	5	1	1	5	2	2	5	5	5	4	5	2	5	4	3	3	4	5	5
2	4	3	5	5	4	5	3	5	5	5	4	4	5	4	2	3	5	4	5	5	5	4	5	4	5	5	5	2	5	5	1	1	5	1	1	5	4	3	5	5	5	5	5	4	4	5	5	5
2	3	3	5	3	4	5	3	5	4	3	3	5	4	4	4	4	4	2	4	4	5	5	5	5	5	5	5	1	5	5	1	1	5	1	1	5	4	5	4	5	5	5	5	5	5	5	5	5
1	3	2	5	5	5	5	3	5	5	5	5	4	5	4	5	5	5	5	4	5	4	5	4	3	4	4	3	2	4	4	1	1	5	1	1	4	4	5	5	5	5	5	5	4	5	4	5	5
1	4	1	5	5	4	5	4	5	5	5	5	5	5	4	3	5	5	4	5	4	4	4	5	5	5	5	3	2	5	4	1	1	5	2	1	4	3	5	5	5	5	4	5	5	5	5	5	4
2	3	3	5	5	4	4	4	3	5	5	4	3	1	3	4	2	3	4	5	4	5	5	5	5	5	4	5	1	5	5	1	1	5	1	1	5	5	5	5	5	5	5	5	5	5	5	5	5
2	4	3	4	2	4	5	5	5	5	5	5	3	5	5	5	5	5	5	5	5	5	5	5	5	5	5	5	2	4	5	1	1	5	1	2	4	5	4	5	3	4	4	5	3	4	5	5	5
2	3	2	5	5	5	5	5	5	5	5	5	5	5	5	4	2	4	4	4	3	3	3	4	3	3	3	5	1	5	5	1	1	5	1	1	5	5	5	5	5	5	5	5	5	5	5	5	5
1	3	1	5	3	4	4	3	4	3	3	2	4	5	5	5	4	5	5	5	5	5	5	5	5	5	5	5	1	5	5	1	1	5	1	1	5	4	4	5	5	4	5	5	5	5	5	5	5
2	4	3	5	3	5	5	5	5	5	5	5	5	5	5	5	4	5	5	3	3	4	4	4	5	3	4	5	1	5	5	1	1	4	1	2	5	5	4	5	5	5	5	5	4	3	5	5	5
2	2	1	3	4	4	5	4	5	5	4	5	5	5	4	4	4	5	4	5	5	5	4	4	3	5	4	5	1	5	5	1	1	5	1	1	5	5	5	5	5	3	5	5	5	5	4	5	5
2	2	2	4	4	3	5	3	5	5	5	4	3	3	4	4	3	4	3	5	5	5	5	4	5	5	5	5	1	5	4	1	1	5	1	1	5	5	5	5	5	4	5	5	5	5	5	5	5
2	2	1	5	5	5	5	4	5	5	5	4	4	5	5	2	3	3	5	5	5	5	5	5	5	5	5	5	2	5	5	3	1	5	1	1	5	5	4	5	5	5	5	4	4	3	5	5	5
2	4	3	5	4	3	3	3	3	5	5	5	5	4	4	5	5	5	5	5	5	5	5	4	3	4	3	5	1	5	5	1	1	5	1	1	5	4	5	5	5	5	5	5	4	4	5	5	5
2	4	3	5	5	5	5	5	5	4	4	3	4	5	4	4	3	5	5	5	5	4	5	5	4	4	4	5	2	5	5	2	1	5	1	2	4	4	4	5	5	5	5	5	5	5	5	5	5
1	3	3	5	5	5	3	3	4	5	5	4	5	5	5	4	4	5	4	5	3	4	5	5	5	5	5	5	1	5	5	3	2	4	2	1	5	4	5	5	5	5	5	5	5	5	5	5	5
2	3	1	5	4	4	3	4	4	3	5	5	4	5	5	5	4	5	5	5	4	4	4	5	5	5	5	4	1	5	5	1	3	3	1	2	5	5	5	5	5	5	5	5	5	5	5	5	5
2	3	1	5	5	5	5	5	5	5	3	4	5	5	5	5	5	5	5	5	5	5	5	5	5	3	5	5	2	4	4	1	1	4	2	1	5	5	4	3	5	4	5	5	3	4	5	5	4
2	2	3	4	4	5	4	2	3	4	3	3	5	5	5	5	5	5	5	5	5	5	5	5	4	5	2	5	1	5	5	1	1	5	1	1	5	5	4	5	5	5	5	5	4	5	5	5	4
2	4	2	3	4	4	5	4	5	5	5	4	5	4	4	5	4	5	3	5	5	5	5	5	4	3	4	5	1	5	5	1	1	5	1	1	5	5	4	5	5	5	4	5	4	4	5	5	5
2	4	1	3	5	5	5	4	5	5	3	5	5	5	5	5	5	5	5	5	5	5	5	5	5	5	4	5	1	5	5	2	1	5	1	1	5	4	3	4	5	4	5	3	2	3	5	5	5
2	2	2	4	3	4	5	5	5	5	5	5	5	5	4	3	4	3	5	5	4	5	5	5	5	5	4	3	1	5	5	1	1	5	2	2	5	4	4	5	5	5	5	5	4	5	5	5	5
1	4	1	5	4	5	4	5	5	5	5	4	4	4	5	4	5	5	5	5	3	5	5	5	5	5	4	5	2	5	5	1	2	5	1	2	5	4	4	5	3	4	3	5	5	5	5	5	5
1	3	2	5	4	3	5	4	4	5	5	5	5	5	5	4	5	4	5	5	5	5	5	5	5	5	5	5	2	5	5	1	1	4	2	1	4	3	3	5	5	5	4	5	4	5	4	5	5
2	2	3	5	5	4	4	5	4	5	5	5	4	4	5	3	3	4	4	5	5	5	4	5	3	5	5	5	1	5	5	1	1	5	1	2	5	5	5	5	5	5	5	5	5	4	5	5	5
2	4	3	5	4	4	5	5	5	5	5	5	5	5	5	4	5	5	5	5	4	3	4	5	5	4	4	5	2	5	5	2	1	5	1	1	4	5	5	5	5	5	5	5	4	4	5	5	5
2	4	2	5	5	5	5	4	5	4	4	4	5	4	5	3	5	4	5	5	5	5	5	5	5	4	4	5	1	5	4	2	1	5	1	2	5	5	5	5	5	4	4	5	5	5	4	5	4
1	4	3	4	5	5	5	5	5	5	4	4	5	5	5	3	4	3	3	5	5	5	5	5	5	4	3	4	2	5	5	1	1	5	2	1	4	5	4	5	5	5	5	5	5	5	5	5	5
1	2	3	4	5	3	5	4	4	5	5	5	4	5	4	4	5	4	5	5	4	4	5	5	5	5	4	5	1	5	4	3	1	5	1	1	4	5	4	5	5	5	5	5	5	4	5	5	5
2	4	1	5	3	4	5	5	5	5	5	5	4	5	5	1	4	4	3	5	5	4	5	5	5	4	5	5	1	5	5	1	1	5	1	1	5	4	4	5	5	4	5	5	5	4	5	5	4
1	3	3	5	4	5	5	3	4	5	5	5	5	5	5	5	5	4	5	5	5	4	3	5	4	4	4	5	3	5	5	2	1	5	1	1	3	5	4	5	5	5	5	5	5	5	5	5	4
2	4	2	5	5	5	5	5	5	5	5	4	5	5	5	5	5	5	5	5	5	3	4	5	5	5	5	3	2	5	4	1	1	3	2	1	3	5	5	5	4	5	5	5	5	5	5	5	5
2	3	2	5	5	5	5	5	5	3	5	3	5	5	5	5	5	5	5	5	5	5	5	5	4	3	2	5	2	5	5	1	1	4	1	1	4	4	5	4	5	5	5	5	5	5	5	4	4
1	4	3	5	5	5	4	3	4	5	5	4	5	5	5	3	4	5	2	5	5	5	5	5	5	5	5	5	1	5	5	1	3	5	1	3	5	5	5	5	5	5	5	5	5	5	5	3	5
1	4	1	4	4	3	5	4	5	4	5	5	4	2	4	3	4	5	5	5	5	5	5	5	4	4	4	5	1	5	5	1	1	5	1	1	5	5	5	4	5	5	5	4	5	5	5	5	5
1	2	3	4	4	3	5	5	5	5	4	4	4	5	4	3	5	5	5	5	4	4	5	5	4	5	4	5	2	5	5	1	1	5	1	1	5	5	3	4	5	5	5	5	5	5	5	5	5
2	3	3	5	3	3	5	5	5	5	4	5	5	3	5	5	5	4	3	5	5	5	4	5	5	5	5	5	1	5	4	1	1	2	1	1	5	5	5	5	4	4	5	5	5	5	4	5	5
2	3	2	5	2	5	5	5	5	4	5	3	5	5	5	3	3	4	4	5	5	5	5	5	5	5	5	4	3	5	5	2	1	5	1	1	5	5	5	5	5	5	5	5	5	5	5	5	5
1	2	3	4	4	2	5	5	5	5	5	5	4	4	4	3	4	5	5	5	4	5	4	5	5	5	5	5	1	5	5	1	1	5	1	1	5	5	5	5	5	5	5	5	4	5	5	5	5
1	2	3	5	5	5	5	5	5	5	5	5	5	5	5	4	5	5	5	5	5	5	5	5	4	5	4	5	1	5	5	1	1	5	1	1	4	3	4	4	5	5	5	5	4	5	2	3	2
2	1	3	5	2	3	5	4	5	5	5	4	4	3	5	4	5	5	5	5	5	5	5	5	4	4	4	5	1	5	5	1	1	5	1	1	4	5	4	5	5	5	5	4	3	5	5	5	5
1	3	3	5	3	3	5	5	5	4	5	4	5	3	4	5	5	5	5	5	5	4	4	5	5	5	5	5	1	5	5	1	1	5	1	1	5	5	5	5	5	5	4	3	2	3	5	5	5
2	2	2	5	4	5	5	5	5	4	4	5	5	5	4	5	5	4	5	5	5	5	5	5	4	5	4	5	1	5	5	1	1	5	1	1	4	4	4	4	5	5	4	5	5	5	5	5	5
2	3	3	5	2	3	5	5	5	5	5	4	5	2	4	4	4	5	5	5	5	4	5	5	5	5	5	5	1	5	5	1	1	5	2	1	5	5	4	5	5	5	5	5	4	3	5	5	5
2	4	3	5	5	5	5	3	5	5	5	5	5	5	4	4	5	4	3	5	5	5	5	4	4	4	3	4	2	5	5	1	1	4	1	1	5	5	5	5	5	5	4	5	5	5	5	5	5
1	2	3	5	5	5	5	4	5	5	5	5	5	5	5	5	5	5	5	5	5	4	5	5	5	5	5	5	3	5	5	2	1	5	1	2	3	5	5	5	5	5	5	2	3	3	5	5	5
1	4	1	5	5	5	5	5	5	5	5	5	5	4	4	4	3	5	4	5	5	5	5	5	4	4	4	5	1	5	5	3	1	5	1	1	3	5	5	5	5	5	5	5	5	5	5	5	5
2	2	3	5	5	5	5	3	5	5	5	3	4	5	5	5	5	5	5	5	5	5	5	5	5	5	5	5	3	4	4	3	1	3	2	1	5	4	5	5	5	5	5	5	5	5	5	5	5
2	2	2	5	5	5	5	5	5	4	3	3	5	5	5	5	5	5	5	5	4	5	5	5	4	5	5	4	1	5	5	2	1	4	1	1	5	4	5	4	4	5	5	5	5	4	5	5	3
2	2	3	5	5	5	5	5	5	5	5	5	5	5	5	5	4	5	5	5	4	3	4	5	4	5	2	5	2	5	5	1	1	4	1	2	5	5	3	5	5	5	5	5	5	5	5	4	5
2	3	1	5	5	5	5	5	5	4	5	4	4	3	4	3	2	5	4	5	5	5	5	4	5	4	4	5	1	5	5	1	1	5	1	1	5	5	4	5	5	5	5	5	5	5	5	5	5
2	3	1	5	4	5	5	5	5	5	5	5	5	5	4	5	5	5	5	5	5	3	4	4	3	3	4	5	1	5	5	3	1	5	1	3	5	5	5	5	5	5	5	5	5	5	5	5	5
2	2	1	5	3	5	5	5	4	5	5	5	3	4	2	5	5	5	5	5	5	5	5	4	4	5	5	5	1	5	5	1	1	5	1	1	5	5	5	5	3	3	5	5	5	5	3	5	5
1	4	3	5	5	5	5	5	5	5	5	5	2	3	3	3	4	5	4	5	4	5	5	5	5	5	5	5	1	5	5	1	1	5	1	1	5	5	5	5	3	5	5	5	4	5	5	5	5
1	2	3	5	5	5	5	5	5	5	5	5	5	5	5	5	5	5	5	5	5	5	5	5	5	4	5	3	3	5	4	2	1	3	2	3	5	5	5	5	5	5	4	5	5	5	5	5	5
2	3	3	4	3	4	5	3	4	4	4	4	5	5	4	4	5	5	5	5	5	5	5	5	5	5	5	5	2	5	5	2	1	5	1	1	4	5	5	5	5	4	5	5	5	5	5	5	5
1	4	3	5	5	5	5	4	5	5	5	5	5	5	5	5	5	5	5	5	5	5	5	5	5	5	5	3	2	5	5	2	1	4	1	3	5	5	4	5	5	5	4	4	5	3	5	5	4
2	4	2	5	5	5	5	4	5	5	5	5	5	4	5	4	4	3	5	5	5	5	5	4	2	5	3	5	1	5	5	3	1	5	1	1	5	5	4	5	5	5	5	5	5	5	5	5	5
2	2	1	4	5	3	5	5	5	5	5	5	5	5	5	5	5	5	5	5	5	5	5	5	5	5	5	4	2	5	5	1	1	4	1	1	5	3	3	5	5	4	3	4	5	5	4	5	5
2	4	1	5	5	5	4	4	5	5	5	5	5	4	5	5	5	5	5	5	5	5	5	5	5	5	5	5	1	5	5	2	1	5	1	2	5	3	2	2	5	5	5	5	3	5	5	5	5
2	2	3	5	3	5	5	5	5	5	4	4	5	5	5	5	3	5	5	5	5	4	5	5	5	5	5	4	2	5	5	1	1	5	1	2	4	5	5	5	5	5	5	5	4	4	5	5	4
2	3	1	4	5	3	5	5	5	5	5	5	5	5	5	5	4	4	5	4	3	5	4	5	5	3	3	5	1	5	5	1	1	5	1	1	5	5	5	5	5	5	5	5	5	5	5	5	5
2	4	3	5	5	5	4	5	5	5	5	4	5	4	5	5	5	5	5	5	5	5	5	5	5	5	5	5	1	5	5	2	1	5	3	1	4	5	4	5	5	3	5	5	3	3	5	5	5
2	4	3	5	5	5	4	4	4	5	5	5	5	3	5	5	5	5	5	5	5	4	5	5	5	5	4	5	1	5	5	1	1	5	1	1	5	5	4	5	5	4	5	2	2	5	5	5	5
2	2	3	5	5	5	5	5	5	5	5	5	5	5	5	5	5	5	5	5	4	5	4	5	5	5	5	5	1	5	5	1	1	5	1	1	5	4	3	4	5	4	5	5	5	5	1	3	4
2	3	3	5	5	5	5	5	5	5	4	5	5	5	5	5	4	4	5	5	5	5	5	5	5	5	5	5	1	5	5	1	1	5	1	1	5	4	4	2	5	4	4	4	5	4	4	5	4
1	4	3	5	5	5	5	5	5	5	5	3	5	5	5	5	5	5	5	5	5	5	5	5	3	3	5	5	2	5	5	1	1	5	1	1	5	5	3	4	5	5	5	5	5	5	3	4	4
1	4	1	3	3	3	4	3	5	5	5	5	5	5	5	5	5	5	5	5	5	5	5	5	5	5	5	5	2	5	5	1	1	5	1	1	5	5	3	5	5	5	5	5	5	5	5	5	5
2	1	1	5	5	5	5	4	5	5	5	5	5	5	5	3	4	4	4	5	5	4	3	5	5	4	4	5	1	5	5	1	1	5	1	1	5	5	5	5	5	3	5	5	5	5	5	5	5
2	2	3	5	4	5	5	4	4	5	5	5	5	5	5	4	3	5	4	5	5	5	5	4	4	5	4	5	1	5	5	1	1	5	1	1	5	5	5	5	4	5	5	5	5	5	4	4	4
2	3	3	5	5	5	5	5	5	5	5	5	5	5	5	4	5	3	5	3	2	4	2	5	5	5	5	5	1	4	5	1	1	5	1	1	5	5	5	5	5	5	5	5	5	5	5	5	5
2	4	1	5	5	5	5	5	5	5	5	4	5	5	5	5	5	5	5	4	4	4	5	4	4	4	4	5	1	5	5	1	1	5	1	1	5	5	3	5	5	5	4	5	5	5	5	5	5
2	4	2	5	5	4	5	4	5	3	5	3	4	5	4	5	5	5	5	5	4	5	3	5	4	5	5	5	1	5	5	2	1	5	1	1	5	5	5	5	5	5	5	5	5	5	5	5	5
2	2	3	5	5	5	5	5	5	5	5	5	5	5	5	5	5	5	5	5	5	5	4	5	5	5	5	2	3	5	5	2	3	4	1	2	5	5	5	5	5	5	5	5	5	5	5	5	5
2	2	1	5	5	5	5	5	5	5	5	3	5	5	5	4	5	5	5	5	5	5	4	5	5	3	5	4	1	5	5	1	1	5	1	1	4	5	2	5	5	5	5	5	5	4	4	5	5
1	4	2	5	4	5	5	5	5	5	5	5	5	5	5	5	5	5	5	5	5	5	5	4	4	3	4	5	1	4	5	1	1	5	1	1	4	5	3	4	5	5	5	5	5	5	5	5	4
2	1	2	5	4	5	5	5	4	5	2	2	2	3	3	5	5	5	5	5	5	5	5	5	5	5	5	5	1	5	5	1	1	5	1	1	5	5	5	5	5	5	5	5	5	5	5	5	5
2	4	1	5	5	5	5	4	5	5	5	5	5	5	5	4	5	5	5	3	3	4	5	5	5	4	5	5	2	5	5	1	1	4	1	1	5	5	5	5	5	5	5	5	5	5	5	5	5
2	3	3	5	5	4	5	3	5	5	5	5	5	5	3	5	5	5	5	4	5	5	5	5	5	5	5	5	1	4	5	1	1	4	1	1	5	5	4	5	3	5	5	5	3	5	5	5	5
1	4	3	5	5	5	5	5	5	5	5	5	5	5	5	4	3	4	5	5	4	5	5	4	5	3	3	5	1	5	5	1	1	5	1	1	5	5	5	5	5	5	5	5	4	4	5	5	5
2	2	2	5	5	5	4	5	5	5	5	5	4	4	5	5	5	5	5	5	4	5	5	5	5	5	5	5	2	5	5	2	1	4	1	1	5	5	5	5	5	5	5	4	4	5	4	4	4
2	2	3	5	5	5	5	4	5	5	5	5	5	5	5	5	5	5	5	5	4	5	5	4	5	3	4	5	1	5	5	1	1	5	1	2	5	5	5	5	5	3	4	5	4	4	5	5	5
1	4	2	4	4	3	5	4	5	5	5	5	4	5	5	5	5	5	5	5	5	5	5	5	5	5	5	5	1	5	5	1	1	5	2	2	5	5	5	5	4	4	5	5	4	5	4	5	5
2	4	3	5	5	5	5	3	5	2	3	4	5	4	3	5	5	5	5	5	5	5	5	5	5	5	5	5	1	5	5	1	1	5	1	1	5	5	5	5	4	4	5	5	4	5	5	5	5
2	2	1	5	5	4	5	5	5	5	5	4	4	4	5	5	3	5	5	5	5	5	5	5	4	3	4	5	1	5	5	1	1	5	1	1	5	5	5	5	5	5	5	5	5	3	5	5	5
2	3	3	5	3	3	5	5	5	5	4	4	5	4	5	3	4	4	5	5	5	5	5	5	5	5	5	5	1	5	5	1	1	5	1	1	5	5	5	5	5	5	5	5	5	5	5	5	5
2	1	3	5	4	4	2	4	3	4	5	4	5	5	5	4	5	4	5	5	5	5	5	5	5	5	4	5	1	5	5	1	1	5	1	1	5	5	5	5	5	5	5	5	5	5	5	5	5
1	4	3	5	5	5	3	4	5	5	5	5	4	5	5	5	5	5	5	4	5	5	4	5	5	5	4	3	1	5	5	1	1	5	2	1	4	5	5	5	5	5	5	5	5	5	5	5	5
2	3	1	5	5	5	5	5	5	5	5	5	4	5	5	4	5	5	5	5	5	5	4	3	2	4	4	5	1	5	5	2	1	5	1	1	5	5	5	5	5	5	5	5	5	5	5	5	5
2	4	2	5	5	5	5	5	5	5	5	5	5	5	5	5	5	4	5	5	5	5	5	4	4	4	4	4	1	5	5	2	1	4	2	1	5	5	5	5	5	5	4	5	5	5	5	5	5
2	1	3	5	5	5	5	5	5	5	5	4	2	5	5	4	5	5	5	5	5	4	5	5	5	3	5	5	2	5	5	2	1	5	1	1	5	5	5	5	5	5	5	5	5	4	5	5	5
1	2	3	5	5	5	5	4	5	5	5	5	5	5	5	4	4	5	5	5	4	3	5	5	5	5	4	4	1	5	5	2	1	5	1	1	5	5	5	5	5	5	5	5	5	4	5	5	5
2	1	2	5	4	4	5	5	5	5	4	5	4	4	5	5	5	5	5	5	5	5	5	5	5	5	5	5	1	5	5	2	1	5	1	1	5	4	4	5	5	5	5	4	5	4	5	5	5
2	2	3	5	5	5	5	5	5	5	5	5	5	5	5	5	5	5	5	5	5	5	5	5	4	5	4	5	1	5	5	1	1	5	1	1	5	3	2	5	5	5	4	5	4	4	5	5	5
1	4	3	5	5	5	5	5	5	5	5	5	5	5	5	4	5	5	5	5	5	5	5	5	5	5	5	5	1	5	5	1	1	5	1	1	5	3	2	5	5	2	5	5	4	5	5	5	5
1	2	2	5	5	5	5	5	5	5	5	5	5	5	5	4	5	5	4	5	5	5	5	5	5	4	5	5	1	5	5	1	1	5	1	1	5	4	4	4	5	5	4	5	5	3	4	5	5
2	3	3	3	4	5	4	2	4	5	5	5	5	5	5	5	5	5	5	5	5	5	5	5	5	5	4	3	1	5	5	1	1	5	1	1	5	5	5	5	5	5	5	5	5	5	5	5	5
1	3	3	5	5	5	5	5	5	5	5	5	4	5	5	5	5	5	5	4	5	5	5	4	4	3	3	5	1	5	5	1	1	5	1	1	5	5	4	5	5	5	5	5	5	5	5	4	5
2	4	3	5	3	5	5	5	5	5	5	5	5	4	2	5	5	5	5	5	5	5	5	5	5	5	5	4	1	5	4	1	1	5	1	1	5	5	5	5	5	5	5	5	5	5	5	5	5
1	3	2	5	5	5	5	4	5	5	4	4	5	4	4	4	4	5	5	5	5	5	5	5	3	4	5	5	1	5	5	1	1	5	1	1	5	5	5	5	5	5	5	5	5	5	5	5	5
1	2	3	5	5	5	5	5	5	5	5	5	5	5	5	5	5	5	5	5	5	5	5	5	4	4	4	5	1	5	5	1	1	5	1	1	5	4	4	5	4	5	5	4	3	5	5	5	5
2	2	3	5	5	5	5	4	5	5	5	4	5	5	5	5	5	5	5	5	5	5	4	5	5	5	5	5	2	5	5	1	1	5	1	2	5	5	5	5	5	5	4	5	4	3	5	5	5
2	2	3	5	5	4	4	5	5	5	5	4	5	3	4	5	5	5	5	5	5	5	5	4	5	5	4	5	2	5	5	1	1	5	1	1	5	5	5	5	5	5	5	5	5	5	5	5	4
2	4	1	5	5	5	5	5	5	5	5	4	5	4	5	5	5	5	5	5	5	4	4	5	5	5	5	4	1	5	5	1	1	5	2	1	5	5	4	5	5	5	5	5	4	5	5	5	5
1	2	1	5	5	5	5	5	5	5	5	5	5	5	5	5	5	5	5	5	5	5	5	5	4	5	4	5	2	5	4	1	1	5	2	1	5	5	5	5	5	5	5	5	4	3	5	5	5
1	4	3	5	4	5	3	4	4	5	5	5	4	5	5	5	5	5	5	5	5	5	5	5	5	5	5	5	1	5	5	1	1	5	1	2	5	5	5	5	5	5	5	5	5	5	5	5	5
2	2	2	5	5	4	5	5	5	5	4	4	5	5	5	5	5	5	5	5	4	4	4	5	5	5	5	5	1	5	5	1	1	5	1	1	5	5	5	5	4	5	4	5	5	5	5	5	5
1	2	1	5	5	5	5	5	5	5	5	5	5	5	5	3	3	4	5	5	4	5	5	4	5	5	4	5	1	5	5	1	1	5	1	1	5	5	5	5	5	5	5	5	5	5	5	5	5
2	3	3	5	5	5	5	5	5	4	2	3	5	5	5	5	5	4	5	5	5	5	5	5	5	5	4	5	1	5	5	1	1	5	2	1	5	5	5	5	5	5	5	5	5	5	5	5	5
1	2	1	5	5	4	5	5	4	5	5	5	5	5	5	5	5	5	5	5	5	5	5	5	5	5	5	5	2	5	4	1	1	5	1	1	5	5	5	5	5	3	4	4	5	5	5	5	5
2	2	1	5	5	5	5	5	5	5	5	5	5	5	5	5	4	5	5	5	5	4	5	5	5	5	4	5	1	4	4	2	1	5	1	1	5	5	5	5	5	5	4	5	5	5	5	5	5
2	2	3	5	5	5	5	5	5	5	5	5	5	5	2	3	5	5	5	5	5	5	5	4	5	5	5	5	1	5	5	1	1	5	1	1	5	5	5	3	5	5	5	5	5	5	5	5	5
2	4	2	5	5	5	5	5	5	5	5	5	4	3	5	5	5	5	5	4	4	4	4	5	5	5	4	5	1	5	5	1	1	5	1	1	5	5	5	5	5	5	5	5	5	5	5	5	5
2	4	3	5	5	5	5	5	5	5	4	4	5	5	5	5	5	5	5	5	5	4	5	5	5	5	5	4	2	5	5	1	1	5	1	1	4	5	5	5	5	5	5	5	5	5	5	5	5
2	4	3	5	5	4	5	5	5	5	5	4	5	5	5	4	5	5	5	5	5	5	5	5	4	5	5	4	2	5	5	1	1	5	1	1	5	5	5	5	5	5	5	5	5	4	5	5	5
2	4	1	5	5	5	4	5	5	5	5	5	5	5	5	4	4	5	4	5	4	4	4	5	5	5	5	5	1	5	5	1	1	5	1	1	5	5	5	5	5	5	5	5	5	5	5	5	5
2	4	3	5	5	5	5	4	5	5	5	5	4	5	5	5	5	5	5	5	5	5	5	5	4	5	5	5	1	5	5	1	1	5	1	1	5	4	5	5	4	3	5	5	5	5	5	5	5
2	4	3	5	3	4	5	5	5	5	5	5	5	5	5	5	5	5	5	5	5	5	5	5	5	5	5	5	1	5	5	1	1	5	1	1	5	5	5	5	5	5	5	4	4	5	4	5	4
2	4	2	5	5	5	5	5	5	5	5	5	5	5	5	5	5	5	5	5	4	5	5	5	5	5	5	4	1	5	5	1	1	5	1	1	5	5	5	5	5	5	5	3	4	5	5	5	4
1	4	3	5	5	5	5	5	5	5	5	5	5	5	5	5	5	5	5	5	4	5	4	5	5	4	5	5	1	5	5	1	1	5	1	1	5	5	5	5	5	5	5	5	5	4	3	5	5
2	3	1	5	5	5	5	5	5	5	5	5	5	5	4	4	5	5	5	5	5	5	5	5	5	5	4	4	1	5	5	1	1	5	1	1	4	5	5	5	5	5	5	5	5	5	5	5	5
2	4	3	5	4	4	5	5	5	5	5	5	5	5	5	5	5	5	5	5	5	5	5	5	5	5	4	5	1	5	5	1	1	5	1	1	5	5	5	5	4	5	4	5	5	4	5	5	5
2	2	3	5	5	5	4	5	5	5	4	5	5	5	4	5	5	5	5	5	5	5	5	5	5	5	5	5	1	5	4	1	1	5	2	1	5	5	5	5	5	5	5	5	5	5	5	5	5
2	4	1	5	5	5	5	5	5	5	5	5	4	5	5	5	5	5	5	5	5	5	5	5	5	5	5	5	1	5	5	1	1	5	1	1	5	5	5	5	4	5	5	5	5	4	5	5	5
2	4	1	5	5	5	5	4	5	5	5	5	5	5	5	5	4	5	5	5	5	5	5	5	5	5	5	5	1	5	5	1	1	5	1	1	4	5	5	5	4	5	4	5	5	5	5	5	5
2	2	3	5	3	5	5	5	5	5	5	4	5	5	5	5	5	5	5	5	5	5	5	5	5	5	5	5	2	5	5	1	1	5	1	2	5	5	5	5	5	5	5	5	5	5	5	5	5
2	4	2	5	5	5	5	4	5	5	5	5	4	5	5	5	5	5	5	5	5	4	5	5	5	5	5	5	1	5	5	1	1	5	1	1	5	4	4	5	5	5	5	5	5	5	5	5	5
2	3	2	5	5	3	5	5	5	5	4	4	5	5	4	5	5	5	5	5	5	5	5	5	5	5	5	5	1	5	5	1	1	5	1	1	5	5	5	5	5	5	5	5	5	5	5	5	5
2	4	3	5	5	5	5	5	5	5	5	5	5	5	5	5	5	5	5	3	5	5	4	5	5	5	5	5	1	5	5	1	1	5	1	1	5	5	5	5	5	5	5	5	5	4	5	5	5
2	2	2	5	4	5	5	5	5	5	5	5	5	4	5	5	5	5	5	5	5	5	5	5	5	5	5	5	2	5	5	1	1	5	1	2	5	5	5	5	5	5	5	5	5	5	5	5	5
1	4	3	5	5	5	5	5	5	5	5	5	4	5	5	4	5	5	5	5	5	5	5	5	5	5	5	5	1	5	5	1	1	4	1	1	5	5	5	5	5	5	4	5	5	5	5	5	5
1	2	2	5	4	5	5	5	5	5	5	5	5	5	5	4	5	5	5	5	5	5	5	5	5	5	5	5	1	5	5	1	1	5	1	1	5	5	5	5	5	5	5	4	5	5	5	5	5
2	2	3	5	5	5	5	4	5	4	5	4	5	5	5	5	5	5	5	5	5	5	5	5	5	5	5	5	1	5	5	1	1	5	1	1	5	5	5	5	5	5	5	5	5	4	5	5	5
2	4	3	5	5	5	5	5	5	4	5	5	4	5	5	5	5	5	5	5	5	5	5	5	5	5	5	5	1	5	5	1	1	5	1	1	5	5	5	5	5	5	5	5	5	5	5	5	5
1	2	3	5	5	5	5	5	5	5	5	5	5	5	5	5	5	5	5	5	5	5	5	5	5	5	5	5	1	5	5	1	1	5	1	1	5	4	4	4	5	5	5	5	5	5	5	5	5
1	3	2	5	5	5	5	5	5	5	5	5	5	5	5	5	5	5	5	5	5	4	5	5	5	5	5	5	1	5	5	1	1	5	1	1	5	5	5	5	5	5	5	5	5	5	5	5	5
